# Supplementary material for: Impact of SNPs, off-targets, and passive permeability on efficacy of BCL6 degrading drugs assigned by virtual screening and 3D-QSAR approach
Source: Sci Rep. 2022 Dec 6;12:21091. doi: 10.1038/s41598-022-25587-3 (PMC9726907; doi:10.1038/s41598-022-25587-3)
Supplement: Supplementary file 1 — Supplementary Information 1. [file 41598_2022_25587_MOESM1_ESM.csv]

Supplementary File 1. The result of missense SNP search for BCL6 protein. The SNPs and the resulting change in the amino acid sequence are presented.
HGVS: NC_000003.12:g.187728423C>A, NC_000003.12:g.187728423C>T, NC_000003.11:g.187446211C>A, NC_000003.11:g.187446211C>T, NG_007149.1:g.22113G>T, NG_007149.1:g.22113G>A, NM_001706.5:c.1477G>T, NM_001706.5:c.1477G>A, NM_001706.4:c.1477G>T, NM_001706.4:c.1477G>A, NM_001130845.2:c.1477G>T, NM_001130845.2:c.1477G>A, NM_001130845.1:c.1477G>T, NM_001130845.1:c.1477G>A, NM_001134738.1:c.1477G>T, NM_0011…
HGVS: NC_000003.12:g.187729913C>A, NC_000003.12:g.187729913C>G, NC_000003.11:g.187447701C>A, NC_000003.11:g.187447701C>G, NG_007149.1:g.20623G>T, NG_007149.1:g.20623G>C, NM_001706.5:c.492G>T, NM_001706.5:c.492G>C, NM_001706.4:c.492G>T, NM_001706.4:c.492G>C, NM_001130845.2:c.492G>T, NM_001130845.2:c.492G>C, NM_001130845.1:c.492G>T, NM_001130845.1:c.492G>C, NM_001134738.1:c.492G>T, NM_001134738.1:c…
HGVS: NC_000003.12:g.187728525G>A, NC_000003.12:g.187728525G>T, NC_000003.11:g.187446313G>A, NC_000003.11:g.187446313G>T, NG_007149.1:g.22011C>T, NG_007149.1:g.22011C>A, NM_001706.5:c.1375C>T, NM_001706.5:c.1375C>A, NM_001706.4:c.1375C>T, NM_001706.4:c.1375C>A, NM_001130845.2:c.1375C>T, NM_001130845.2:c.1375C>A, NM_001130845.1:c.1375C>T, NM_001130845.1:c.1375C>A, NM_001134738.1:c.1375C>T, NM_0011…
HGVS: NC_000003.12:g.187729200C>A, NC_000003.12:g.187729200C>T, NC_000003.11:g.187446988C>A, NC_000003.11:g.187446988C>T, NG_007149.1:g.21336G>T, NG_007149.1:g.21336G>A, NM_001706.5:c.1205G>T, NM_001706.5:c.1205G>A, NM_001706.4:c.1205G>T, NM_001706.4:c.1205G>A, NM_001130845.2:c.1205G>T, NM_001130845.2:c.1205G>A, NM_001130845.1:c.1205G>T, NM_001130845.1:c.1205G>A, NM_001134738.1:c.1205G>T, NM_0011…
HGVS: NC_000003.12:g.187729239T>C, NC_000003.11:g.187447027T>C, NG_007149.1:g.21297A>G, NM_001706.5:c.1166A>G, NM_001706.4:c.1166A>G, NM_001130845.2:c.1166A>G, NM_001130845.1:c.1166A>G, NM_001134738.1:c.1166A>G, XM_005247694.4:c.1166A>G, XM_005247694.1:c.1166A>G, XM_011513062.3:c.1166A>G, NM_138931.1:c.1166A>G, NP_001697.2:p.Asn389Ser, NP_001124317.1:p.Asn389Ser, NP_001128210.1:p.Asn389Ser, XP_00…
HGVS: NC_000003.12:g.187733551G>A, NC_000003.11:g.187451339G>A, NG_007149.1:g.16985C>T, NM_001706.5:c.143C>T, NM_001706.4:c.143C>T, NM_001130845.2:c.143C>T, NM_001130845.1:c.143C>T, NM_001134738.1:c.143C>T, XM_005247694.4:c.143C>T, XM_005247694.1:c.143C>T, XM_011513062.3:c.143C>T, NM_138931.1:c.143C>T, NP_001697.2:p.Thr48Met, NP_001124317.1:p.Thr48Met, NP_001128210.1:p.Thr48Met, XP_005247751.1:p.…
HGVS: NC_000003.12:g.187729443G>A, NC_000003.11:g.187447231G>A, NG_007149.1:g.21093C>T, NM_001706.5:c.962C>T, NM_001706.4:c.962C>T, NM_001130845.2:c.962C>T, NM_001130845.1:c.962C>T, NM_001134738.1:c.962C>T, XM_005247694.4:c.962C>T, XM_005247694.1:c.962C>T, XM_011513062.3:c.962C>T, NM_138931.1:c.962C>T, NP_001697.2:p.Ala321Val, NP_001124317.1:p.Ala321Val, NP_001128210.1:p.Ala321Val, XP_005247751.1…
HGVS: NC_000003.12:g.187728536G>A, NC_000003.11:g.187446324G>A, NG_007149.1:g.22000C>T, NM_001706.5:c.1364C>T, NM_001706.4:c.1364C>T, NM_001130845.2:c.1364C>T, NM_001130845.1:c.1364C>T, NM_001134738.1:c.1364C>T, XM_005247694.4:c.1364C>T, XM_005247694.1:c.1364C>T, XM_011513062.3:c.1364C>T, NM_138931.1:c.1364C>T, NP_001697.2:p.Thr455Met, NP_001124317.1:p.Thr455Met, NP_001128210.1:p.Thr455Met, XP_00…
HGVS: NC_000003.12:g.187726889_187726890delinsAT, NC_000003.11:g.187444677_187444678delinsAT, NG_007149.1:g.23646_23647delinsAT, NM_001706.5:c.1549_1550delinsAT, NM_001706.4:c.1549_1550delinsAT, NM_001130845.2:c.1549_1550delinsAT, NM_001130845.1:c.1549_1550delinsAT, XM_005247694.4:c.1549_1550delinsAT, XM_005247694.1:c.1549_1550delinsAT, NM_138931.1:c.1549_1550delinsAT, NP_001697.2:p.Ala517Ile, NP…
HGVS: NC_000003.12:g.187729500T>C, NC_000003.11:g.187447288T>C, NG_007149.1:g.21036A>G, NM_001706.5:c.905A>G, NM_001706.4:c.905A>G, NM_001130845.2:c.905A>G, NM_001130845.1:c.905A>G, NM_001134738.1:c.905A>G, XM_005247694.4:c.905A>G, XM_005247694.1:c.905A>G, XM_011513062.3:c.905A>G, NM_138931.1:c.905A>G, NP_001697.2:p.Glu302Gly, NP_001124317.1:p.Glu302Gly, NP_001128210.1:p.Glu302Gly, XP_005247751.1…
HGVS: NC_000003.12:g.187728423C>A, NC_000003.12:g.187728423C>T, NC_000003.11:g.187446211C>A, NC_000003.11:g.187446211C>T, NG_007149.1:g.22113G>T, NG_007149.1:g.22113G>A, NM_001706.5:c.1477G>T, NM_001706.5:c.1477G>A, NM_001706.4:c.1477G>T, NM_001706.4:c.1477G>A, NM_001130845.2:c.1477G>T, NM_001130845.2:c.1477G>A, NM_001130845.1:c.1477G>T, NM_001130845.1:c.1477G>A, NM_001134738.1:c.1477G>T, NM_0011…
HGVS: NC_000003.12:g.187728423C>A, NC_000003.12:g.187728423C>T, NC_000003.11:g.187446211C>A, NC_000003.11:g.187446211C>T, NG_007149.1:g.22113G>T, NG_007149.1:g.22113G>A, NM_001706.5:c.1477G>T, NM_001706.5:c.1477G>A, NM_001706.4:c.1477G>T, NM_001706.4:c.1477G>A, NM_001130845.2:c.1477G>T, NM_001130845.2:c.1477G>A, NM_001130845.1:c.1477G>T, NM_001130845.1:c.1477G>A, NM_001134738.1:c.1477G>T, NM_0011…
HGVS: NC_000003.12:g.187728423C>A, NC_000003.12:g.187728423C>T, NC_000003.11:g.187446211C>A, NC_000003.11:g.187446211C>T, NG_007149.1:g.22113G>T, NG_007149.1:g.22113G>A, NM_001706.5:c.1477G>T, NM_001706.5:c.1477G>A, NM_001706.4:c.1477G>T, NM_001706.4:c.1477G>A, NM_001130845.2:c.1477G>T, NM_001130845.2:c.1477G>A, NM_001130845.1:c.1477G>T, NM_001130845.1:c.1477G>A, NM_001134738.1:c.1477G>T, NM_0011…
HGVS: NC_000003.12:g.187729244G>A, NC_000003.12:g.187729244G>C, NC_000003.11:g.187447032G>A, NC_000003.11:g.187447032G>C, NG_007149.1:g.21292C>T, NG_007149.1:g.21292C>G, NM_001706.5:c.1161C>T, NM_001706.5:c.1161C>G, NM_001706.4:c.1161C>T, NM_001706.4:c.1161C>G, NM_001130845.2:c.1161C>T, NM_001130845.2:c.1161C>G, NM_001130845.1:c.1161C>T, NM_001130845.1:c.1161C>G, NM_001134738.1:c.1161C>T, NM_0011…
HGVS: NC_000003.12:g.187729227T>C, NC_000003.11:g.187447015T>C, NG_007149.1:g.21309A>G, NM_001706.5:c.1178A>G, NM_001706.4:c.1178A>G, NM_001130845.2:c.1178A>G, NM_001130845.1:c.1178A>G, NM_001134738.1:c.1178A>G, XM_005247694.4:c.1178A>G, XM_005247694.1:c.1178A>G, XM_011513062.3:c.1178A>G, NM_138931.1:c.1178A>G, NP_001697.2:p.Glu393Gly, NP_001124317.1:p.Glu393Gly, NP_001128210.1:p.Glu393Gly, XP_00…
HGVS: NC_000003.12:g.187722553G>A, NC_000003.11:g.187440341G>A, NG_007149.1:g.27983C>T, NM_001706.5:c.2026C>T, NM_001706.4:c.2026C>T, NM_001130845.2:c.2026C>T, NM_001130845.1:c.2026C>T, NM_001134738.1:c.1858C>T, XM_005247694.4:c.2026C>T, XM_005247694.1:c.2026C>T, XM_011513062.3:c.1858C>T, NM_138931.1:c.2026C>T, NP_001697.2:p.His676Tyr, NP_001124317.1:p.His676Tyr, NP_001128210.1:p.His620Tyr, XP_00…
HGVS: NC_000003.12:g.187729212G>T, NC_000003.11:g.187447000G>T, NG_007149.1:g.21324C>A, NM_001706.5:c.1193C>A, NM_001706.4:c.1193C>A, NM_001130845.2:c.1193C>A, NM_001130845.1:c.1193C>A, NM_001134738.1:c.1193C>A, XM_005247694.4:c.1193C>A, XM_005247694.1:c.1193C>A, XM_011513062.3:c.1193C>A, NM_138931.1:c.1193C>A, NP_001697.2:p.Ala398Asp, NP_001124317.1:p.Ala398Asp, NP_001128210.1:p.Ala398Asp, XP_00…
HGVS: NC_000003.12:g.187729650T>C, NC_000003.11:g.187447438T>C, NG_007149.1:g.20886A>G, NM_001706.5:c.755A>G, NM_001706.4:c.755A>G, NM_001130845.2:c.755A>G, NM_001130845.1:c.755A>G, NM_001134738.1:c.755A>G, XM_005247694.4:c.755A>G, XM_005247694.1:c.755A>G, XM_011513062.3:c.755A>G, NM_138931.1:c.755A>G, NP_001697.2:p.Asn252Ser, NP_001124317.1:p.Asn252Ser, NP_001128210.1:p.Asn252Ser, XP_005247751.1…
HGVS: NC_000003.12:g.187729207G>A, NC_000003.12:g.187729207G>T, NC_000003.11:g.187446995G>A, NC_000003.11:g.187446995G>T, NG_007149.1:g.21329C>T, NG_007149.1:g.21329C>A, NM_001706.5:c.1198C>T, NM_001706.5:c.1198C>A, NM_001706.4:c.1198C>T, NM_001706.4:c.1198C>A, NM_001130845.2:c.1198C>T, NM_001130845.2:c.1198C>A, NM_001130845.1:c.1198C>T, NM_001130845.1:c.1198C>A, NM_001134738.1:c.1198C>T, NM_0011…
HGVS: NC_000003.12:g.187729881C>G, NC_000003.12:g.187729881C>T, NC_000003.11:g.187447669C>G, NC_000003.11:g.187447669C>T, NG_007149.1:g.20655G>C, NG_007149.1:g.20655G>A, NM_001706.5:c.524G>C, NM_001706.5:c.524G>A, NM_001706.4:c.524G>C, NM_001706.4:c.524G>A, NM_001130845.2:c.524G>C, NM_001130845.2:c.524G>A, NM_001130845.1:c.524G>C, NM_001130845.1:c.524G>A, NM_001134738.1:c.524G>C, NM_001134738.1:c…
HGVS: NC_000003.12:g.187726755C>G, NC_000003.12:g.187726755C>T, NC_000003.11:g.187444543C>G, NC_000003.11:g.187444543C>T, NG_007149.1:g.23781G>C, NG_007149.1:g.23781G>A, NM_001706.5:c.1684G>C, NM_001706.5:c.1684G>A, NM_001706.4:c.1684G>C, NM_001706.4:c.1684G>A, NM_001130845.2:c.1684G>C, NM_001130845.2:c.1684G>A, NM_001130845.1:c.1684G>C, NM_001130845.1:c.1684G>A, XM_005247694.4:c.1684G>C, XM_0052…
HGVS: NC_000003.12:g.187726811T>C, NC_000003.11:g.187444599T>C, NG_007149.1:g.23725A>G, NM_001706.5:c.1628A>G, NM_001706.4:c.1628A>G, NM_001130845.2:c.1628A>G, NM_001130845.1:c.1628A>G, XM_005247694.4:c.1628A>G, XM_005247694.1:c.1628A>G, NM_138931.1:c.1628A>G, NP_001697.2:p.Asp543Gly, NP_001124317.1:p.Asp543Gly, XP_005247751.1:p.Asp543Gly
HGVS: NC_000003.12:g.187729926C>T, NC_000003.11:g.187447714C>T, NG_007149.1:g.20610G>A, NM_001706.5:c.479G>A, NM_001706.4:c.479G>A, NM_001130845.2:c.479G>A, NM_001130845.1:c.479G>A, NM_001134738.1:c.479G>A, XM_005247694.4:c.479G>A, XM_005247694.1:c.479G>A, XM_011513062.3:c.479G>A, NM_138931.1:c.479G>A, NP_001697.2:p.Arg160His, NP_001124317.1:p.Arg160His, NP_001128210.1:p.Arg160His, XP_005247751.1…
HGVS: NC_000003.12:g.187728466G>A, NC_000003.12:g.187728466G>C, NC_000003.11:g.187446254G>A, NC_000003.11:g.187446254G>C, NG_007149.1:g.22070C>T, NG_007149.1:g.22070C>G, NM_001706.5:c.1434C>T, NM_001706.5:c.1434C>G, NM_001706.4:c.1434C>T, NM_001706.4:c.1434C>G, NM_001130845.2:c.1434C>T, NM_001130845.2:c.1434C>G, NM_001130845.1:c.1434C>T, NM_001130845.1:c.1434C>G, NM_001134738.1:c.1434C>T, NM_0011…
HGVS: NC_000003.12:g.187729588T>A, NC_000003.12:g.187729588T>C, NC_000003.11:g.187447376T>A, NC_000003.11:g.187447376T>C, NG_007149.1:g.20948A>T, NG_007149.1:g.20948A>G, NM_001706.5:c.817A>T, NM_001706.5:c.817A>G, NM_001706.4:c.817A>T, NM_001706.4:c.817A>G, NM_001130845.2:c.817A>T, NM_001130845.2:c.817A>G, NM_001130845.1:c.817A>T, NM_001130845.1:c.817A>G, NM_001134738.1:c.817A>T, NM_001134738.1:c…
HGVS: NC_000003.12:g.187729214C>G, NC_000003.11:g.187447002C>G, NG_007149.1:g.21322G>C, NM_001706.5:c.1191G>C, NM_001706.4:c.1191G>C, NM_001130845.2:c.1191G>C, NM_001130845.1:c.1191G>C, NM_001134738.1:c.1191G>C, XM_005247694.4:c.1191G>C, XM_005247694.1:c.1191G>C, XM_011513062.3:c.1191G>C, NM_138931.1:c.1191G>C, NP_001697.2:p.Gln397His, NP_001124317.1:p.Gln397His, NP_001128210.1:p.Gln397His, XP_00…
HGVS: NC_000003.12:g.187729755C>T, NC_000003.11:g.187447543C>T, NG_007149.1:g.20781G>A, NM_001706.5:c.650G>A, NM_001706.4:c.650G>A, NM_001130845.2:c.650G>A, NM_001130845.1:c.650G>A, NM_001134738.1:c.650G>A, XM_005247694.4:c.650G>A, XM_005247694.1:c.650G>A, XM_011513062.3:c.650G>A, NM_138931.1:c.650G>A, NP_001697.2:p.Arg217Gln, NP_001124317.1:p.Arg217Gln, NP_001128210.1:p.Arg217Gln, XP_005247751.1…
HGVS: NC_000003.12:g.187729153T>A, NC_000003.12:g.187729153T>G, NC_000003.11:g.187446941T>A, NC_000003.11:g.187446941T>G, NG_007149.1:g.21383A>T, NG_007149.1:g.21383A>C, NM_001706.5:c.1252A>T, NM_001706.5:c.1252A>C, NM_001706.4:c.1252A>T, NM_001706.4:c.1252A>C, NM_001130845.2:c.1252A>T, NM_001130845.2:c.1252A>C, NM_001130845.1:c.1252A>T, NM_001130845.1:c.1252A>C, NM_001134738.1:c.1252A>T, NM_0011…
HGVS: NC_000003.12:g.187728524C>T, NC_000003.11:g.187446312C>T, NG_007149.1:g.22012G>A, NM_001706.5:c.1376G>A, NM_001706.4:c.1376G>A, NM_001130845.2:c.1376G>A, NM_001130845.1:c.1376G>A, NM_001134738.1:c.1376G>A, XM_005247694.4:c.1376G>A, XM_005247694.1:c.1376G>A, XM_011513062.3:c.1376G>A, NM_138931.1:c.1376G>A, NP_001697.2:p.Arg459His, NP_001124317.1:p.Arg459His, NP_001128210.1:p.Arg459His, XP_00…
HGVS: NC_000003.12:g.187729974A>T, NC_000003.11:g.187447762A>T, NG_007149.1:g.20562T>A, NM_001706.5:c.431T>A, NM_001706.4:c.431T>A, NM_001130845.2:c.431T>A, NM_001130845.1:c.431T>A, NM_001134738.1:c.431T>A, XM_005247694.4:c.431T>A, XM_005247694.1:c.431T>A, XM_011513062.3:c.431T>A, NM_138931.1:c.431T>A, NP_001697.2:p.Leu144His, NP_001124317.1:p.Leu144His, NP_001128210.1:p.Leu144His, XP_005247751.1…
HGVS: NC_000003.12:g.187733686G>A, NC_000003.11:g.187451474G>A, NG_007149.1:g.16850C>T, NM_001706.5:c.8C>T, NM_001706.4:c.8C>T, NM_001130845.2:c.8C>T, NM_001130845.1:c.8C>T, NM_001134738.1:c.8C>T, XM_005247694.4:c.8C>T, XM_005247694.1:c.8C>T, XM_011513062.3:c.8C>T, NM_138931.1:c.8C>T, NP_001697.2:p.Ser3Leu, NP_001124317.1:p.Ser3Leu, NP_001128210.1:p.Ser3Leu, XP_005247751.1:p.Ser3Leu, XP_011511364…
HGVS: NC_000003.12:g.187729173G>A, NC_000003.11:g.187446961G>A, NG_007149.1:g.21363C>T, NM_001706.5:c.1232C>T, NM_001706.4:c.1232C>T, NM_001130845.2:c.1232C>T, NM_001130845.1:c.1232C>T, NM_001134738.1:c.1232C>T, XM_005247694.4:c.1232C>T, XM_005247694.1:c.1232C>T, XM_011513062.3:c.1232C>T, NM_138931.1:c.1232C>T, NP_001697.2:p.Pro411Leu, NP_001124317.1:p.Pro411Leu, NP_001128210.1:p.Pro411Leu, XP_00…
HGVS: NC_000003.12:g.187733576G>A, NC_000003.12:g.187733576G>C, NC_000003.11:g.187451364G>A, NC_000003.11:g.187451364G>C, NG_007149.1:g.16960C>T, NG_007149.1:g.16960C>G, NM_001706.5:c.118C>T, NM_001706.5:c.118C>G, NM_001706.4:c.118C>T, NM_001706.4:c.118C>G, NM_001130845.2:c.118C>T, NM_001130845.2:c.118C>G, NM_001130845.1:c.118C>T, NM_001130845.1:c.118C>G, NM_001134738.1:c.118C>T, NM_001134738.1:c…
HGVS: NC_000003.12:g.187726790C>T, NC_000003.11:g.187444578C>T, NG_007149.1:g.23746G>A, NM_001706.5:c.1649G>A, NM_001706.4:c.1649G>A, NM_001130845.2:c.1649G>A, NM_001130845.1:c.1649G>A, XM_005247694.4:c.1649G>A, XM_005247694.1:c.1649G>A, NM_138931.1:c.1649G>A, NP_001697.2:p.Arg550His, NP_001124317.1:p.Arg550His, XP_005247751.1:p.Arg550His
HGVS: NC_000003.12:g.187729687C>G, NC_000003.11:g.187447475C>G, NG_007149.1:g.20849G>C, NM_001706.5:c.718G>C, NM_001706.4:c.718G>C, NM_001130845.2:c.718G>C, NM_001130845.1:c.718G>C, NM_001134738.1:c.718G>C, XM_005247694.4:c.718G>C, XM_005247694.1:c.718G>C, XM_011513062.3:c.718G>C, NM_138931.1:c.718G>C, NP_001697.2:p.Gly240Arg, NP_001124317.1:p.Gly240Arg, NP_001128210.1:p.Gly240Arg, XP_005247751.1…
HGVS: NC_000003.12:g.187729431C>T, NC_000003.11:g.187447219C>T, NG_007149.1:g.21105G>A, NM_001706.5:c.974G>A, NM_001706.4:c.974G>A, NM_001130845.2:c.974G>A, NM_001130845.1:c.974G>A, NM_001134738.1:c.974G>A, XM_005247694.4:c.974G>A, XM_005247694.1:c.974G>A, XM_011513062.3:c.974G>A, NM_138931.1:c.974G>A, NP_001697.2:p.Arg325Gln, NP_001124317.1:p.Arg325Gln, NP_001128210.1:p.Arg325Gln, XP_005247751.1…
HGVS: NC_000003.12:g.187731827A>G, NC_000003.11:g.187449615A>G, NG_007149.1:g.18709T>C, NM_001706.5:c.265T>C, NM_001706.4:c.265T>C, NM_001130845.2:c.265T>C, NM_001130845.1:c.265T>C, NM_001134738.1:c.265T>C, XM_005247694.4:c.265T>C, XM_005247694.1:c.265T>C, XM_011513062.3:c.265T>C, NM_138931.1:c.265T>C, NP_001697.2:p.Phe89Leu, NP_001124317.1:p.Phe89Leu, NP_001128210.1:p.Phe89Leu, XP_005247751.1:p.…
HGVS: NC_000003.12:g.187729420C>A, NC_000003.12:g.187729420C>T, NC_000003.11:g.187447208C>A, NC_000003.11:g.187447208C>T, NG_007149.1:g.21116G>T, NG_007149.1:g.21116G>A, NM_001706.5:c.985G>T, NM_001706.5:c.985G>A, NM_001706.4:c.985G>T, NM_001706.4:c.985G>A, NM_001130845.2:c.985G>T, NM_001130845.2:c.985G>A, NM_001130845.1:c.985G>T, NM_001130845.1:c.985G>A, NM_001134738.1:c.985G>T, NM_001134738.1:c…
HGVS: NC_000003.12:g.187729831G>A, NC_000003.11:g.187447619G>A, NG_007149.1:g.20705C>T, NM_001706.5:c.574C>T, NM_001706.4:c.574C>T, NM_001130845.2:c.574C>T, NM_001130845.1:c.574C>T, NM_001134738.1:c.574C>T, XM_005247694.4:c.574C>T, XM_005247694.1:c.574C>T, XM_011513062.3:c.574C>T, NM_138931.1:c.574C>T, NP_001697.2:p.Pro192Ser, NP_001124317.1:p.Pro192Ser, NP_001128210.1:p.Pro192Ser, XP_005247751.1…
HGVS: NC_000003.12:g.187729777C>G, NC_000003.12:g.187729777C>T, NC_000003.11:g.187447565C>G, NC_000003.11:g.187447565C>T, NG_007149.1:g.20759G>C, NG_007149.1:g.20759G>A, NM_001706.5:c.628G>C, NM_001706.5:c.628G>A, NM_001706.4:c.628G>C, NM_001706.4:c.628G>A, NM_001130845.2:c.628G>C, NM_001130845.2:c.628G>A, NM_001130845.1:c.628G>C, NM_001130845.1:c.628G>A, NM_001134738.1:c.628G>C, NM_001134738.1:c…
HGVS: NC_000003.12:g.187729765G>A, NC_000003.11:g.187447553G>A, NG_007149.1:g.20771C>T, NM_001706.5:c.640C>T, NM_001706.4:c.640C>T, NM_001130845.2:c.640C>T, NM_001130845.1:c.640C>T, NM_001134738.1:c.640C>T, XM_005247694.4:c.640C>T, XM_005247694.1:c.640C>T, XM_011513062.3:c.640C>T, NM_138931.1:c.640C>T, NP_001697.2:p.Arg214Trp, NP_001124317.1:p.Arg214Trp, NP_001128210.1:p.Arg214Trp, XP_005247751.1…
HGVS: NC_000003.12:g.187726873C>A, NC_000003.12:g.187726873C>G, NC_000003.12:g.187726873C>T, NC_000003.11:g.187444661C>A, NC_000003.11:g.187444661C>G, NC_000003.11:g.187444661C>T, NG_007149.1:g.23663G>T, NG_007149.1:g.23663G>C, NG_007149.1:g.23663G>A, NM_001706.5:c.1566G>T, NM_001706.5:c.1566G>C, NM_001706.5:c.1566G>A, NM_001706.4:c.1566G>T, NM_001706.4:c.1566G>C, NM_001706.4:c.1566G>A, NM_001130…
HGVS: NC_000003.12:g.187729493C>A, NC_000003.11:g.187447281C>A, NG_007149.1:g.21043G>T, NM_001706.5:c.912G>T, NM_001706.4:c.912G>T, NM_001130845.2:c.912G>T, NM_001130845.1:c.912G>T, NM_001134738.1:c.912G>T, XM_005247694.4:c.912G>T, XM_005247694.1:c.912G>T, XM_011513062.3:c.912G>T, NM_138931.1:c.912G>T, NP_001697.2:p.Glu304Asp, NP_001124317.1:p.Glu304Asp, NP_001128210.1:p.Glu304Asp, XP_005247751.1…
HGVS: NC_000003.12:g.187731778A>C, NC_000003.11:g.187449566A>C, NG_007149.1:g.18758T>G, NM_001706.5:c.314T>G, NM_001706.4:c.314T>G, NM_001130845.2:c.314T>G, NM_001130845.1:c.314T>G, NM_001134738.1:c.314T>G, XM_005247694.4:c.314T>G, XM_005247694.1:c.314T>G, XM_011513062.3:c.314T>G, NM_138931.1:c.314T>G, NP_001697.2:p.Val105Gly, NP_001124317.1:p.Val105Gly, NP_001128210.1:p.Val105Gly, XP_005247751.1…
HGVS: NC_000003.12:g.187722502C>G, NC_000003.12:g.187722502C>T, NC_000003.11:g.187440290C>G, NC_000003.11:g.187440290C>T, NG_007149.1:g.28034G>C, NG_007149.1:g.28034G>A, NM_001706.5:c.2077G>C, NM_001706.5:c.2077G>A, NM_001706.4:c.2077G>C, NM_001706.4:c.2077G>A, NM_001130845.2:c.2077G>C, NM_001130845.2:c.2077G>A, NM_001130845.1:c.2077G>C, NM_001130845.1:c.2077G>A, NM_001134738.1:c.1909G>C, NM_0011…
HGVS: NC_000003.12:g.187733690C>T, NC_000003.11:g.187451478C>T, NG_007149.1:g.16846G>A, NM_001706.5:c.4G>A, NM_001706.4:c.4G>A, NM_001130845.2:c.4G>A, NM_001130845.1:c.4G>A, NM_001134738.1:c.4G>A, XM_005247694.4:c.4G>A, XM_005247694.1:c.4G>A, XM_011513062.3:c.4G>A, NM_138931.1:c.4G>A, NP_001697.2:p.Ala2Thr, NP_001124317.1:p.Ala2Thr, NP_001128210.1:p.Ala2Thr, XP_005247751.1:p.Ala2Thr, XP_011511364…
HGVS: NC_000003.12:g.187731776T>C, NC_000003.11:g.187449564T>C, NG_007149.1:g.18760A>G, NM_001706.5:c.316A>G, NM_001706.4:c.316A>G, NM_001130845.2:c.316A>G, NM_001130845.1:c.316A>G, NM_001134738.1:c.316A>G, XM_005247694.4:c.316A>G, XM_005247694.1:c.316A>G, XM_011513062.3:c.316A>G, NM_138931.1:c.316A>G, NP_001697.2:p.Met106Val, NP_001124317.1:p.Met106Val, NP_001128210.1:p.Met106Val, XP_005247751.1…
HGVS: NC_000003.12:g.187729572G>A, NC_000003.11:g.187447360G>A, NG_007149.1:g.20964C>T, NM_001706.5:c.833C>T, NM_001706.4:c.833C>T, NM_001130845.2:c.833C>T, NM_001130845.1:c.833C>T, NM_001134738.1:c.833C>T, XM_005247694.4:c.833C>T, XM_005247694.1:c.833C>T, XM_011513062.3:c.833C>T, NM_138931.1:c.833C>T, NP_001697.2:p.Ala278Val, NP_001124317.1:p.Ala278Val, NP_001128210.1:p.Ala278Val, XP_005247751.1…
HGVS: NC_000003.12:g.187729962A>G, NC_000003.11:g.187447750A>G, NG_007149.1:g.20574T>C, NM_001706.5:c.443T>C, NM_001706.4:c.443T>C, NM_001130845.2:c.443T>C, NM_001130845.1:c.443T>C, NM_001134738.1:c.443T>C, XM_005247694.4:c.443T>C, XM_005247694.1:c.443T>C, XM_011513062.3:c.443T>C, NM_138931.1:c.443T>C, NP_001697.2:p.Met148Thr, NP_001124317.1:p.Met148Thr, NP_001128210.1:p.Met148Thr, XP_005247751.1…
HGVS: NC_000003.12:g.187729057C>G, NC_000003.12:g.187729057C>T, NC_000003.11:g.187446845C>G, NC_000003.11:g.187446845C>T, NG_007149.1:g.21479G>C, NG_007149.1:g.21479G>A, NM_001706.5:c.1348G>C, NM_001706.5:c.1348G>A, NM_001706.4:c.1348G>C, NM_001706.4:c.1348G>A, NM_001130845.2:c.1348G>C, NM_001130845.2:c.1348G>A, NM_001130845.1:c.1348G>C, NM_001130845.1:c.1348G>A, NM_001134738.1:c.1348G>C, NM_0011…
HGVS: NC_000003.12:g.187729870C>T, NC_000003.11:g.187447658C>T, NG_007149.1:g.20666G>A, NM_001706.5:c.535G>A, NM_001706.4:c.535G>A, NM_001130845.2:c.535G>A, NM_001130845.1:c.535G>A, NM_001134738.1:c.535G>A, XM_005247694.4:c.535G>A, XM_005247694.1:c.535G>A, XM_011513062.3:c.535G>A, NM_138931.1:c.535G>A, NP_001697.2:p.Ala179Thr, NP_001124317.1:p.Ala179Thr, NP_001128210.1:p.Ala179Thr, XP_005247751.1…
HGVS: NC_000003.12:g.187728514G>A, NC_000003.12:g.187728514G>C, NC_000003.11:g.187446302G>A, NC_000003.11:g.187446302G>C, NG_007149.1:g.22022C>T, NG_007149.1:g.22022C>G, NM_001706.5:c.1386C>T, NM_001706.5:c.1386C>G, NM_001706.4:c.1386C>T, NM_001706.4:c.1386C>G, NM_001130845.2:c.1386C>T, NM_001130845.2:c.1386C>G, NM_001130845.1:c.1386C>T, NM_001130845.1:c.1386C>G, NM_001134738.1:c.1386C>T, NM_0011…
HGVS: NC_000003.12:g.187729660C>A, NC_000003.12:g.187729660C>T, NC_000003.11:g.187447448C>A, NC_000003.11:g.187447448C>T, NG_007149.1:g.20876G>T, NG_007149.1:g.20876G>A, NM_001706.5:c.745G>T, NM_001706.5:c.745G>A, NM_001706.4:c.745G>T, NM_001706.4:c.745G>A, NM_001130845.2:c.745G>T, NM_001130845.2:c.745G>A, NM_001130845.1:c.745G>T, NM_001130845.1:c.745G>A, NM_001134738.1:c.745G>T, NM_001134738.1:c…
HGVS: NC_000003.12:g.187729482G>A, NC_000003.11:g.187447270G>A, NG_007149.1:g.21054C>T, NM_001706.5:c.923C>T, NM_001706.4:c.923C>T, NM_001130845.2:c.923C>T, NM_001130845.1:c.923C>T, NM_001134738.1:c.923C>T, XM_005247694.4:c.923C>T, XM_005247694.1:c.923C>T, XM_011513062.3:c.923C>T, NM_138931.1:c.923C>T, NP_001697.2:p.Ser308Leu, NP_001124317.1:p.Ser308Leu, NP_001128210.1:p.Ser308Leu, XP_005247751.1…
HGVS: NC_000003.12:g.187729188C>G, NC_000003.12:g.187729188C>T, NC_000003.11:g.187446976C>G, NC_000003.11:g.187446976C>T, NG_007149.1:g.21348G>C, NG_007149.1:g.21348G>A, NM_001706.5:c.1217G>C, NM_001706.5:c.1217G>A, NM_001706.4:c.1217G>C, NM_001706.4:c.1217G>A, NM_001130845.2:c.1217G>C, NM_001130845.2:c.1217G>A, NM_001130845.1:c.1217G>C, NM_001130845.1:c.1217G>A, NM_001134738.1:c.1217G>C, NM_0011…
HGVS: NC_000003.12:g.187725504C>T, NC_000003.11:g.187443292C>T, NG_007149.1:g.25032G>A, NM_001706.5:c.1834G>A, NM_001706.4:c.1834G>A, NM_001130845.2:c.1834G>A, NM_001130845.1:c.1834G>A, NM_001134738.1:c.1666G>A, XM_005247694.4:c.1834G>A, XM_005247694.1:c.1834G>A, XM_011513062.3:c.1666G>A, NM_138931.1:c.1834G>A, NP_001697.2:p.Val612Ile, NP_001124317.1:p.Val612Ile, NP_001128210.1:p.Val556Ile, XP_00…
HGVS: NC_000003.12:g.187729885C>T, NC_000003.11:g.187447673C>T, NG_007149.1:g.20651G>A, NM_001706.5:c.520G>A, NM_001706.4:c.520G>A, NM_001130845.2:c.520G>A, NM_001130845.1:c.520G>A, NM_001134738.1:c.520G>A, XM_005247694.4:c.520G>A, XM_005247694.1:c.520G>A, XM_011513062.3:c.520G>A, NM_138931.1:c.520G>A, NP_001697.2:p.Gly174Arg, NP_001124317.1:p.Gly174Arg, NP_001128210.1:p.Gly174Arg, XP_005247751.1…
HGVS: NC_000003.12:g.187729723G>A, NC_000003.12:g.187729723G>T, NC_000003.11:g.187447511G>A, NC_000003.11:g.187447511G>T, NG_007149.1:g.20813C>T, NG_007149.1:g.20813C>A, NM_001706.5:c.682C>T, NM_001706.5:c.682C>A, NM_001706.4:c.682C>T, NM_001706.4:c.682C>A, NM_001130845.2:c.682C>T, NM_001130845.2:c.682C>A, NM_001130845.1:c.682C>T, NM_001130845.1:c.682C>A, NM_001134738.1:c.682C>T, NM_001134738.1:c…
HGVS: NC_000003.12:g.187729695G>T, NC_000003.11:g.187447483G>T, NG_007149.1:g.20841C>A, NM_001706.5:c.710C>A, NM_001706.4:c.710C>A, NM_001130845.2:c.710C>A, NM_001130845.1:c.710C>A, NM_001134738.1:c.710C>A, XM_005247694.4:c.710C>A, XM_005247694.1:c.710C>A, XM_011513062.3:c.710C>A, NM_138931.1:c.710C>A, NP_001697.2:p.Pro237Gln, NP_001124317.1:p.Pro237Gln, NP_001128210.1:p.Pro237Gln, XP_005247751.1…
HGVS: NC_000003.12:g.187729932C>A, NC_000003.12:g.187729932C>G, NC_000003.12:g.187729932C>T, NC_000003.11:g.187447720C>A, NC_000003.11:g.187447720C>G, NC_000003.11:g.187447720C>T, NG_007149.1:g.20604G>T, NG_007149.1:g.20604G>C, NG_007149.1:g.20604G>A, NM_001706.5:c.473G>T, NM_001706.5:c.473G>C, NM_001706.5:c.473G>A, NM_001706.4:c.473G>T, NM_001706.4:c.473G>C, NM_001706.4:c.473G>A, NM_001130845.2:…
HGVS: NC_000003.12:g.187731727C>T, NC_000003.11:g.187449515C>T, NG_007149.1:g.18809G>A, NM_001706.5:c.365G>A, NM_001706.4:c.365G>A, NM_001130845.2:c.365G>A, NM_001130845.1:c.365G>A, NM_001134738.1:c.365G>A, XM_005247694.4:c.365G>A, XM_005247694.1:c.365G>A, XM_011513062.3:c.365G>A, NM_138931.1:c.365G>A, NP_001697.2:p.Arg122Gln, NP_001124317.1:p.Arg122Gln, NP_001128210.1:p.Arg122Gln, XP_005247751.1…
HGVS: NC_000003.12:g.187726893C>T, NC_000003.11:g.187444681C>T, NG_007149.1:g.23643G>A, NM_001706.5:c.1546G>A, NM_001706.4:c.1546G>A, NM_001130845.2:c.1546G>A, NM_001130845.1:c.1546G>A, XM_005247694.4:c.1546G>A, XM_005247694.1:c.1546G>A, NM_138931.1:c.1546G>A, NP_001697.2:p.Gly516Arg, NP_001124317.1:p.Gly516Arg, XP_005247751.1:p.Gly516Arg
HGVS: NC_000003.12:g.187729950T>C, NC_000003.11:g.187447738T>C, NG_007149.1:g.20586A>G, NM_001706.5:c.455A>G, NM_001706.4:c.455A>G, NM_001130845.2:c.455A>G, NM_001130845.1:c.455A>G, NM_001134738.1:c.455A>G, XM_005247694.4:c.455A>G, XM_005247694.1:c.455A>G, XM_011513062.3:c.455A>G, NM_138931.1:c.455A>G, NP_001697.2:p.Gln152Arg, NP_001124317.1:p.Gln152Arg, NP_001128210.1:p.Gln152Arg, XP_005247751.1…
HGVS: NC_000003.12:g.187728513C>T, NC_000003.11:g.187446301C>T, NG_007149.1:g.22023G>A, NM_001706.5:c.1387G>A, NM_001706.4:c.1387G>A, NM_001130845.2:c.1387G>A, NM_001130845.1:c.1387G>A, NM_001134738.1:c.1387G>A, XM_005247694.4:c.1387G>A, XM_005247694.1:c.1387G>A, XM_011513062.3:c.1387G>A, NM_138931.1:c.1387G>A, NP_001697.2:p.Glu463Lys, NP_001124317.1:p.Glu463Lys, NP_001128210.1:p.Glu463Lys, XP_00…
HGVS: NC_000003.12:g.187729837T>C, NC_000003.12:g.187729837T>G, NC_000003.11:g.187447625T>C, NC_000003.11:g.187447625T>G, NG_007149.1:g.20699A>G, NG_007149.1:g.20699A>C, NM_001706.5:c.568A>G, NM_001706.5:c.568A>C, NM_001706.4:c.568A>G, NM_001706.4:c.568A>C, NM_001130845.2:c.568A>G, NM_001130845.2:c.568A>C, NM_001130845.1:c.568A>G, NM_001130845.1:c.568A>C, NM_001134738.1:c.568A>G, NM_001134738.1:c…
HGVS: NC_000003.12:g.187728413G>A, NC_000003.11:g.187446201G>A, NG_007149.1:g.22123C>T, NM_001706.5:c.1487C>T, NM_001706.4:c.1487C>T, NM_001130845.2:c.1487C>T, NM_001130845.1:c.1487C>T, NM_001134738.1:c.1487C>T, XM_005247694.4:c.1487C>T, XM_005247694.1:c.1487C>T, XM_011513062.3:c.1487C>T, NM_138931.1:c.1487C>T, NP_001697.2:p.Thr496Met, NP_001124317.1:p.Thr496Met, NP_001128210.1:p.Thr496Met, XP_00…
HGVS: NC_000003.12:g.187729756G>A, NC_000003.11:g.187447544G>A, NG_007149.1:g.20780C>T, NM_001706.5:c.649C>T, NM_001706.4:c.649C>T, NM_001130845.2:c.649C>T, NM_001130845.1:c.649C>T, NM_001134738.1:c.649C>T, XM_005247694.4:c.649C>T, XM_005247694.1:c.649C>T, XM_011513062.3:c.649C>T, NM_138931.1:c.649C>T, NP_001697.2:p.Arg217Trp, NP_001124317.1:p.Arg217Trp, NP_001128210.1:p.Arg217Trp, XP_005247751.1…
HGVS: NC_000003.12:g.187730012C>G, NC_000003.12:g.187730012C>T, NC_000003.11:g.187447800C>G, NC_000003.11:g.187447800C>T, NG_007149.1:g.20524G>C, NG_007149.1:g.20524G>A, NM_001706.5:c.393G>C, NM_001706.5:c.393G>A, NM_001706.4:c.393G>C, NM_001706.4:c.393G>A, NM_001130845.2:c.393G>C, NM_001130845.2:c.393G>A, NM_001130845.1:c.393G>C, NM_001130845.1:c.393G>A, NM_001134738.1:c.393G>C, NM_001134738.1:c…
HGVS: NC_000003.12:g.187729156G>A, NC_000003.12:g.187729156G>C, NC_000003.11:g.187446944G>A, NC_000003.11:g.187446944G>C, NG_007149.1:g.21380C>T, NG_007149.1:g.21380C>G, NM_001706.5:c.1249C>T, NM_001706.5:c.1249C>G, NM_001706.4:c.1249C>T, NM_001706.4:c.1249C>G, NM_001130845.2:c.1249C>T, NM_001130845.2:c.1249C>G, NM_001130845.1:c.1249C>T, NM_001130845.1:c.1249C>G, NM_001134738.1:c.1249C>T, NM_0011…
HGVS: NC_000003.12:g.187728465C>T, NC_000003.11:g.187446253C>T, NG_007149.1:g.22071G>A, NM_001706.5:c.1435G>A, NM_001706.4:c.1435G>A, NM_001130845.2:c.1435G>A, NM_001130845.1:c.1435G>A, NM_001134738.1:c.1435G>A, XM_005247694.4:c.1435G>A, XM_005247694.1:c.1435G>A, XM_011513062.3:c.1435G>A, NM_138931.1:c.1435G>A, NP_001697.2:p.Gly479Ser, NP_001124317.1:p.Gly479Ser, NP_001128210.1:p.Gly479Ser, XP_00…
HGVS: NC_000003.12:g.187731793C>A, NC_000003.12:g.187731793C>T, NC_000003.11:g.187449581C>A, NC_000003.11:g.187449581C>T, NG_007149.1:g.18743G>T, NG_007149.1:g.18743G>A, NM_001706.5:c.299G>T, NM_001706.5:c.299G>A, NM_001706.4:c.299G>T, NM_001706.4:c.299G>A, NM_001130845.2:c.299G>T, NM_001130845.2:c.299G>A, NM_001130845.1:c.299G>T, NM_001130845.1:c.299G>A, NM_001134738.1:c.299G>T, NM_001134738.1:c…
HGVS: NC_000003.12:g.187726810G>T, NC_000003.11:g.187444598G>T, NG_007149.1:g.23726C>A, NM_001706.5:c.1629C>A, NM_001706.4:c.1629C>A, NM_001130845.2:c.1629C>A, NM_001130845.1:c.1629C>A, XM_005247694.4:c.1629C>A, XM_005247694.1:c.1629C>A, NM_138931.1:c.1629C>A, NP_001697.2:p.Asp543Glu, NP_001124317.1:p.Asp543Glu, XP_005247751.1:p.Asp543Glu
HGVS: NC_000003.12:g.187729675G>A, NC_000003.11:g.187447463G>A, NG_007149.1:g.20861C>T, NM_001706.5:c.730C>T, NM_001706.4:c.730C>T, NM_001130845.2:c.730C>T, NM_001130845.1:c.730C>T, NM_001134738.1:c.730C>T, XM_005247694.4:c.730C>T, XM_005247694.1:c.730C>T, XM_011513062.3:c.730C>T, NM_138931.1:c.730C>T, NP_001697.2:p.Arg244Trp, NP_001124317.1:p.Arg244Trp, NP_001128210.1:p.Arg244Trp, XP_005247751.1…
HGVS: NC_000003.12:g.187726822C>G, NC_000003.11:g.187444610C>G, NG_007149.1:g.23714G>C, NM_001706.5:c.1617G>C, NM_001706.4:c.1617G>C, NM_001130845.2:c.1617G>C, NM_001130845.1:c.1617G>C, XM_005247694.4:c.1617G>C, XM_005247694.1:c.1617G>C, NM_138931.1:c.1617G>C, NP_001697.2:p.Gln539His, NP_001124317.1:p.Gln539His, XP_005247751.1:p.Gln539His
HGVS: NC_000003.12:g.187728473G>A, NC_000003.11:g.187446261G>A, NG_007149.1:g.22063C>T, NM_001706.5:c.1427C>T, NM_001706.4:c.1427C>T, NM_001130845.2:c.1427C>T, NM_001130845.1:c.1427C>T, NM_001134738.1:c.1427C>T, XM_005247694.4:c.1427C>T, XM_005247694.1:c.1427C>T, XM_011513062.3:c.1427C>T, NM_138931.1:c.1427C>T, NP_001697.2:p.Thr476Met, NP_001124317.1:p.Thr476Met, NP_001128210.1:p.Thr476Met, XP_00…
HGVS: NC_000003.12:g.187729986C>A, NC_000003.12:g.187729986C>T, NC_000003.11:g.187447774C>A, NC_000003.11:g.187447774C>T, NG_007149.1:g.20550G>T, NG_007149.1:g.20550G>A, NM_001706.5:c.419G>T, NM_001706.5:c.419G>A, NM_001706.4:c.419G>T, NM_001706.4:c.419G>A, NM_001130845.2:c.419G>T, NM_001130845.2:c.419G>A, NM_001130845.1:c.419G>T, NM_001130845.1:c.419G>A, NM_001134738.1:c.419G>T, NM_001134738.1:c…
HGVS: NC_000003.12:g.187729456C>T, NC_000003.11:g.187447244C>T, NG_007149.1:g.21080G>A, NM_001706.5:c.949G>A, NM_001706.4:c.949G>A, NM_001130845.2:c.949G>A, NM_001130845.1:c.949G>A, NM_001134738.1:c.949G>A, XM_005247694.4:c.949G>A, XM_005247694.1:c.949G>A, XM_011513062.3:c.949G>A, NM_138931.1:c.949G>A, NP_001697.2:p.Glu317Lys, NP_001124317.1:p.Glu317Lys, NP_001128210.1:p.Glu317Lys, XP_005247751.1…
HGVS: NC_000003.12:g.187726829G>A, NC_000003.11:g.187444617G>A, NG_007149.1:g.23707C>T, NM_001706.5:c.1610C>T, NM_001706.4:c.1610C>T, NM_001130845.2:c.1610C>T, NM_001130845.1:c.1610C>T, XM_005247694.4:c.1610C>T, XM_005247694.1:c.1610C>T, NM_138931.1:c.1610C>T, NP_001697.2:p.Thr537Met, NP_001124317.1:p.Thr537Met, XP_005247751.1:p.Thr537Met
HGVS: NC_000003.12:g.187731728G>A, NC_000003.12:g.187731728G>T, NC_000003.11:g.187449516G>A, NC_000003.11:g.187449516G>T, NG_007149.1:g.18808C>T, NG_007149.1:g.18808C>A, NM_001706.5:c.364C>T, NM_001706.5:c.364C>A, NM_001706.4:c.364C>T, NM_001706.4:c.364C>A, NM_001130845.2:c.364C>T, NM_001130845.2:c.364C>A, NM_001130845.1:c.364C>T, NM_001130845.1:c.364C>A, NM_001134738.1:c.364C>T, NM_001134738.1:c…
HGVS: NC_000003.12:g.187729992G>A, NC_000003.12:g.187729992G>C, NC_000003.11:g.187447780G>A, NC_000003.11:g.187447780G>C, NG_007149.1:g.20544C>T, NG_007149.1:g.20544C>G, NM_001706.5:c.413C>T, NM_001706.5:c.413C>G, NM_001706.4:c.413C>T, NM_001706.4:c.413C>G, NM_001130845.2:c.413C>T, NM_001130845.2:c.413C>G, NM_001130845.1:c.413C>T, NM_001130845.1:c.413C>G, NM_001134738.1:c.413C>T, NM_001134738.1:c…
HGVS: NC_000003.12:g.187722529T>C, NC_000003.11:g.187440317T>C, NG_007149.1:g.28007A>G, NM_001706.5:c.2050A>G, NM_001706.4:c.2050A>G, NM_001130845.2:c.2050A>G, NM_001130845.1:c.2050A>G, NM_001134738.1:c.1882A>G, XM_005247694.4:c.2050A>G, XM_005247694.1:c.2050A>G, XM_011513062.3:c.1882A>G, NM_138931.1:c.2050A>G, NP_001697.2:p.Ile684Val, NP_001124317.1:p.Ile684Val, NP_001128210.1:p.Ile628Val, XP_00…
HGVS: NC_000003.12:g.187726877T>C, NC_000003.11:g.187444665T>C, NG_007149.1:g.23659A>G, NM_001706.5:c.1562A>G, NM_001706.4:c.1562A>G, NM_001130845.2:c.1562A>G, NM_001130845.1:c.1562A>G, XM_005247694.4:c.1562A>G, XM_005247694.1:c.1562A>G, NM_138931.1:c.1562A>G, NP_001697.2:p.Asn521Ser, NP_001124317.1:p.Asn521Ser, XP_005247751.1:p.Asn521Ser
HGVS: NC_000003.12:g.187729671G>A, NC_000003.11:g.187447459G>A, NG_007149.1:g.20865C>T, NM_001706.5:c.734C>T, NM_001706.4:c.734C>T, NM_001130845.2:c.734C>T, NM_001130845.1:c.734C>T, NM_001134738.1:c.734C>T, XM_005247694.4:c.734C>T, XM_005247694.1:c.734C>T, XM_011513062.3:c.734C>T, NM_138931.1:c.734C>T, NP_001697.2:p.Pro245Leu, NP_001124317.1:p.Pro245Leu, NP_001128210.1:p.Pro245Leu, XP_005247751.1…
HGVS: NC_000003.12:g.187726838T>G, NC_000003.11:g.187444626T>G, NG_007149.1:g.23698A>C, NM_001706.5:c.1601A>C, NM_001706.4:c.1601A>C, NM_001130845.2:c.1601A>C, NM_001130845.1:c.1601A>C, XM_005247694.4:c.1601A>C, XM_005247694.1:c.1601A>C, NM_138931.1:c.1601A>C, NP_001697.2:p.Lys534Thr, NP_001124317.1:p.Lys534Thr, XP_005247751.1:p.Lys534Thr
HGVS: NC_000003.12:g.187729891C>T, NC_000003.11:g.187447679C>T, NG_007149.1:g.20645G>A, NM_001706.5:c.514G>A, NM_001706.4:c.514G>A, NM_001130845.2:c.514G>A, NM_001130845.1:c.514G>A, NM_001134738.1:c.514G>A, XM_005247694.4:c.514G>A, XM_005247694.1:c.514G>A, XM_011513062.3:c.514G>A, NM_138931.1:c.514G>A, NP_001697.2:p.Ala172Thr, NP_001124317.1:p.Ala172Thr, NP_001128210.1:p.Ala172Thr, XP_005247751.1…
HGVS: NC_000003.12:g.187733575C>A, NC_000003.12:g.187733575C>G, NC_000003.12:g.187733575C>T, NC_000003.11:g.187451363C>A, NC_000003.11:g.187451363C>G, NC_000003.11:g.187451363C>T, NG_007149.1:g.16961G>T, NG_007149.1:g.16961G>C, NG_007149.1:g.16961G>A, NM_001706.5:c.119G>T, NM_001706.5:c.119G>C, NM_001706.5:c.119G>A, NM_001706.4:c.119G>T, NM_001706.4:c.119G>C, NM_001706.4:c.119G>A, NM_001130845.2:…
HGVS: NC_000003.12:g.187729929C>A, NC_000003.11:g.187447717C>A, NG_007149.1:g.20607G>T, NM_001706.5:c.476G>T, NM_001706.4:c.476G>T, NM_001130845.2:c.476G>T, NM_001130845.1:c.476G>T, NM_001134738.1:c.476G>T, XM_005247694.4:c.476G>T, XM_005247694.1:c.476G>T, XM_011513062.3:c.476G>T, NM_138931.1:c.476G>T, NP_001697.2:p.Gly159Val, NP_001124317.1:p.Gly159Val, NP_001128210.1:p.Gly159Val, XP_005247751.1…
HGVS: NC_000003.12:g.187729620T>G, NC_000003.11:g.187447408T>G, NG_007149.1:g.20916A>C, NM_001706.5:c.785A>C, NM_001706.4:c.785A>C, NM_001130845.2:c.785A>C, NM_001130845.1:c.785A>C, NM_001134738.1:c.785A>C, XM_005247694.4:c.785A>C, XM_005247694.1:c.785A>C, XM_011513062.3:c.785A>C, NM_138931.1:c.785A>C, NP_001697.2:p.Lys262Thr, NP_001124317.1:p.Lys262Thr, NP_001128210.1:p.Lys262Thr, XP_005247751.1…
HGVS: NC_000003.12:g.187726845A>C, NC_000003.11:g.187444633A>C, NG_007149.1:g.23691T>G, NM_001706.5:c.1594T>G, NM_001706.4:c.1594T>G, NM_001130845.2:c.1594T>G, NM_001130845.1:c.1594T>G, XM_005247694.4:c.1594T>G, XM_005247694.1:c.1594T>G, NM_138931.1:c.1594T>G, NP_001697.2:p.Ser532Ala, NP_001124317.1:p.Ser532Ala, XP_005247751.1:p.Ser532Ala
HGVS: NC_000003.12:g.187729533G>A, NC_000003.11:g.187447321G>A, NG_007149.1:g.21003C>T, NM_001706.5:c.872C>T, NM_001706.4:c.872C>T, NM_001130845.2:c.872C>T, NM_001130845.1:c.872C>T, NM_001134738.1:c.872C>T, XM_005247694.4:c.872C>T, XM_005247694.1:c.872C>T, XM_011513062.3:c.872C>T, NM_138931.1:c.872C>T, NP_001697.2:p.Ala291Val, NP_001124317.1:p.Ala291Val, NP_001128210.1:p.Ala291Val, XP_005247751.1…
HGVS: NC_000003.12:g.187733624G>A, NC_000003.11:g.187451412G>A, NG_007149.1:g.16912C>T, NM_001706.5:c.70C>T, NM_001706.4:c.70C>T, NM_001130845.2:c.70C>T, NM_001130845.1:c.70C>T, NM_001134738.1:c.70C>T, XM_005247694.4:c.70C>T, XM_005247694.1:c.70C>T, XM_011513062.3:c.70C>T, NM_138931.1:c.70C>T, NP_001697.2:p.Arg24Cys, NP_001124317.1:p.Arg24Cys, NP_001128210.1:p.Arg24Cys, XP_005247751.1:p.Arg24Cys,…
HGVS: NC_000003.12:g.187729993G>A, NC_000003.12:g.187729993G>C, NC_000003.12:g.187729993G>T, NC_000003.11:g.187447781G>A, NC_000003.11:g.187447781G>C, NC_000003.11:g.187447781G>T, NG_007149.1:g.20543C>T, NG_007149.1:g.20543C>G, NG_007149.1:g.20543C>A, NM_001706.5:c.412C>T, NM_001706.5:c.412C>G, NM_001706.5:c.412C>A, NM_001706.4:c.412C>T, NM_001706.4:c.412C>G, NM_001706.4:c.412C>A, NM_001130845.2:…
HGVS: NC_000003.12:g.187729933G>A, NC_000003.12:g.187729933G>T, NC_000003.11:g.187447721G>A, NC_000003.11:g.187447721G>T, NG_007149.1:g.20603C>T, NG_007149.1:g.20603C>A, NM_001706.5:c.472C>T, NM_001706.5:c.472C>A, NM_001706.4:c.472C>T, NM_001706.4:c.472C>A, NM_001130845.2:c.472C>T, NM_001130845.2:c.472C>A, NM_001130845.1:c.472C>T, NM_001130845.1:c.472C>A, NM_001134738.1:c.472C>T, NM_001134738.1:c…
HGVS: NC_000003.12:g.187726874T>C, NC_000003.11:g.187444662T>C, NG_007149.1:g.23662A>G, NM_001706.5:c.1565A>G, NM_001706.4:c.1565A>G, NM_001130845.2:c.1565A>G, NM_001130845.1:c.1565A>G, XM_005247694.4:c.1565A>G, XM_005247694.1:c.1565A>G, NM_138931.1:c.1565A>G, NP_001697.2:p.Glu522Gly, NP_001124317.1:p.Glu522Gly, XP_005247751.1:p.Glu522Gly
HGVS: NC_000003.12:g.187729651T>C, NC_000003.11:g.187447439T>C, NG_007149.1:g.20885A>G, NM_001706.5:c.754A>G, NM_001706.4:c.754A>G, NM_001130845.2:c.754A>G, NM_001130845.1:c.754A>G, NM_001134738.1:c.754A>G, XM_005247694.4:c.754A>G, XM_005247694.1:c.754A>G, XM_011513062.3:c.754A>G, NM_138931.1:c.754A>G, NP_001697.2:p.Asn252Asp, NP_001124317.1:p.Asn252Asp, NP_001128210.1:p.Asn252Asp, XP_005247751.1…
HGVS: NC_000003.12:g.187729149T>A, NC_000003.11:g.187446937T>A, NG_007149.1:g.21387A>T, NM_001706.5:c.1256A>T, NM_001706.4:c.1256A>T, NM_001130845.2:c.1256A>T, NM_001130845.1:c.1256A>T, NM_001134738.1:c.1256A>T, XM_005247694.4:c.1256A>T, XM_005247694.1:c.1256A>T, XM_011513062.3:c.1256A>T, NM_138931.1:c.1256A>T, NP_001697.2:p.Glu419Val, NP_001124317.1:p.Glu419Val, NP_001128210.1:p.Glu419Val, XP_00…
HGVS: NC_000003.12:g.187726836T>C, NC_000003.11:g.187444624T>C, NG_007149.1:g.23700A>G, NM_001706.5:c.1603A>G, NM_001706.4:c.1603A>G, NM_001130845.2:c.1603A>G, NM_001130845.1:c.1603A>G, XM_005247694.4:c.1603A>G, XM_005247694.1:c.1603A>G, NM_138931.1:c.1603A>G, NP_001697.2:p.Arg535Gly, NP_001124317.1:p.Arg535Gly, XP_005247751.1:p.Arg535Gly
HGVS: NC_000003.12:g.187730017C>T, NC_000003.11:g.187447805C>T, NG_007149.1:g.20519G>A, NM_001706.5:c.388G>A, NM_001706.4:c.388G>A, NM_001130845.2:c.388G>A, NM_001130845.1:c.388G>A, NM_001134738.1:c.388G>A, XM_005247694.4:c.388G>A, XM_005247694.1:c.388G>A, XM_011513062.3:c.388G>A, NM_138931.1:c.388G>A, NP_001697.2:p.Ala130Thr, NP_001124317.1:p.Ala130Thr, NP_001128210.1:p.Ala130Thr, XP_005247751.1…
HGVS: NC_000003.12:g.187729230G>A, NC_000003.11:g.187447018G>A, NG_007149.1:g.21306C>T, NM_001706.5:c.1175C>T, NM_001706.4:c.1175C>T, NM_001130845.2:c.1175C>T, NM_001130845.1:c.1175C>T, NM_001134738.1:c.1175C>T, XM_005247694.4:c.1175C>T, XM_005247694.1:c.1175C>T, XM_011513062.3:c.1175C>T, NM_138931.1:c.1175C>T, NP_001697.2:p.Pro392Leu, NP_001124317.1:p.Pro392Leu, NP_001128210.1:p.Pro392Leu, XP_00…
HGVS: NC_000003.12:g.187728428T>C, NC_000003.12:g.187728428T>G, NC_000003.11:g.187446216T>C, NC_000003.11:g.187446216T>G, NG_007149.1:g.22108A>G, NG_007149.1:g.22108A>C, NM_001706.5:c.1472A>G, NM_001706.5:c.1472A>C, NM_001706.4:c.1472A>G, NM_001706.4:c.1472A>C, NM_001130845.2:c.1472A>G, NM_001130845.2:c.1472A>C, NM_001130845.1:c.1472A>G, NM_001130845.1:c.1472A>C, NM_001134738.1:c.1472A>G, NM_0011…
HGVS: NC_000003.12:g.187729432G>A, NC_000003.11:g.187447220G>A, NG_007149.1:g.21104C>T, NM_001706.5:c.973C>T, NM_001706.4:c.973C>T, NM_001130845.2:c.973C>T, NM_001130845.1:c.973C>T, NM_001134738.1:c.973C>T, XM_005247694.4:c.973C>T, XM_005247694.1:c.973C>T, XM_011513062.3:c.973C>T, NM_138931.1:c.973C>T, NP_001697.2:p.Arg325Trp, NP_001124317.1:p.Arg325Trp, NP_001128210.1:p.Arg325Trp, XP_005247751.1…
HGVS: NC_000003.12:g.187726757A>G, NC_000003.11:g.187444545A>G, NG_007149.1:g.23779T>C, NM_001706.5:c.1682T>C, NM_001706.4:c.1682T>C, NM_001130845.2:c.1682T>C, NM_001130845.1:c.1682T>C, XM_005247694.4:c.1682T>C, XM_005247694.1:c.1682T>C, NM_138931.1:c.1682T>C, NP_001697.2:p.Leu561Pro, NP_001124317.1:p.Leu561Pro, XP_005247751.1:p.Leu561Pro
HGVS: NC_000003.12:g.187728445A>C, NC_000003.12:g.187728445A>G, NC_000003.11:g.187446233A>C, NC_000003.11:g.187446233A>G, NG_007149.1:g.22091T>G, NG_007149.1:g.22091T>C, NM_001706.5:c.1455T>G, NM_001706.5:c.1455T>C, NM_001706.4:c.1455T>G, NM_001706.4:c.1455T>C, NM_001130845.2:c.1455T>G, NM_001130845.2:c.1455T>C, NM_001130845.1:c.1455T>G, NM_001130845.1:c.1455T>C, NM_001134738.1:c.1455T>G, NM_0011…
HGVS: NC_000003.12:g.187728492T>C, NC_000003.11:g.187446280T>C, NG_007149.1:g.22044A>G, NM_001706.5:c.1408A>G, NM_001706.4:c.1408A>G, NM_001130845.2:c.1408A>G, NM_001130845.1:c.1408A>G, NM_001134738.1:c.1408A>G, XM_005247694.4:c.1408A>G, XM_005247694.1:c.1408A>G, XM_011513062.3:c.1408A>G, NM_138931.1:c.1408A>G, NP_001697.2:p.Met470Val, NP_001124317.1:p.Met470Val, NP_001128210.1:p.Met470Val, XP_00…
HGVS: NC_000003.12:g.187729989G>A, NC_000003.11:g.187447777G>A, NG_007149.1:g.20547C>T, NM_001706.5:c.416C>T, NM_001706.4:c.416C>T, NM_001130845.2:c.416C>T, NM_001130845.1:c.416C>T, NM_001134738.1:c.416C>T, XM_005247694.4:c.416C>T, XM_005247694.1:c.416C>T, XM_011513062.3:c.416C>T, NM_138931.1:c.416C>T, NP_001697.2:p.Pro139Leu, NP_001124317.1:p.Pro139Leu, NP_001128210.1:p.Pro139Leu, XP_005247751.1…
HGVS: NC_000003.12:g.187726805G>T, NC_000003.11:g.187444593G>T, NG_007149.1:g.23731C>A, NM_001706.5:c.1634C>A, NM_001706.4:c.1634C>A, NM_001130845.2:c.1634C>A, NM_001130845.1:c.1634C>A, XM_005247694.4:c.1634C>A, XM_005247694.1:c.1634C>A, NM_138931.1:c.1634C>A, NP_001697.2:p.Pro545His, NP_001124317.1:p.Pro545His, XP_005247751.1:p.Pro545His
HGVS: NC_000003.12:g.187722504C>T, NC_000003.11:g.187440292C>T, NG_007149.1:g.28032G>A, NM_001706.5:c.2075G>A, NM_001706.4:c.2075G>A, NM_001130845.2:c.2075G>A, NM_001130845.1:c.2075G>A, NM_001134738.1:c.1907G>A, XM_005247694.4:c.2075G>A, XM_005247694.1:c.2075G>A, XM_011513062.3:c.1907G>A, NM_138931.1:c.2075G>A, NP_001697.2:p.Arg692His, NP_001124317.1:p.Arg692His, NP_001128210.1:p.Arg636His, XP_00…
HGVS: NC_000003.12:g.187731737C>T, NC_000003.11:g.187449525C>T, NG_007149.1:g.18799G>A, NM_001706.5:c.355G>A, NM_001706.4:c.355G>A, NM_001130845.2:c.355G>A, NM_001130845.1:c.355G>A, NM_001134738.1:c.355G>A, XM_005247694.4:c.355G>A, XM_005247694.1:c.355G>A, XM_011513062.3:c.355G>A, NM_138931.1:c.355G>A, NP_001697.2:p.Asp119Asn, NP_001124317.1:p.Asp119Asn, NP_001128210.1:p.Asp119Asn, XP_005247751.1…
HGVS: NC_000003.12:g.187729489G>A, NC_000003.12:g.187729489G>T, NC_000003.11:g.187447277G>A, NC_000003.11:g.187447277G>T, NG_007149.1:g.21047C>T, NG_007149.1:g.21047C>A, NM_001706.5:c.916C>T, NM_001706.5:c.916C>A, NM_001706.4:c.916C>T, NM_001706.4:c.916C>A, NM_001130845.2:c.916C>T, NM_001130845.2:c.916C>A, NM_001130845.1:c.916C>T, NM_001130845.1:c.916C>A, NM_001134738.1:c.916C>T, NM_001134738.1:c…
HGVS: NC_000003.12:g.187729892G>A, NC_000003.12:g.187729892G>T, NC_000003.11:g.187447680G>A, NC_000003.11:g.187447680G>T, NG_007149.1:g.20644C>T, NG_007149.1:g.20644C>A, NM_001706.5:c.513C>T, NM_001706.5:c.513C>A, NM_001706.4:c.513C>T, NM_001706.4:c.513C>A, NM_001130845.2:c.513C>T, NM_001130845.2:c.513C>A, NM_001130845.1:c.513C>T, NM_001130845.1:c.513C>A, NM_001134738.1:c.513C>T, NM_001134738.1:c…
HGVS: NC_000003.12:g.187731773C>T, NC_000003.11:g.187449561C>T, NG_007149.1:g.18763G>A, NM_001706.5:c.319G>A, NM_001706.4:c.319G>A, NM_001130845.2:c.319G>A, NM_001130845.1:c.319G>A, NM_001134738.1:c.319G>A, XM_005247694.4:c.319G>A, XM_005247694.1:c.319G>A, XM_011513062.3:c.319G>A, NM_138931.1:c.319G>A, NP_001697.2:p.Ala107Thr, NP_001124317.1:p.Ala107Thr, NP_001128210.1:p.Ala107Thr, XP_005247751.1…
HGVS: NC_000003.12:g.187733623C>T, NC_000003.11:g.187451411C>T, NG_007149.1:g.16913G>A, NM_001706.5:c.71G>A, NM_001706.4:c.71G>A, NM_001130845.2:c.71G>A, NM_001130845.1:c.71G>A, NM_001134738.1:c.71G>A, XM_005247694.4:c.71G>A, XM_005247694.1:c.71G>A, XM_011513062.3:c.71G>A, NM_138931.1:c.71G>A, NP_001697.2:p.Arg24His, NP_001124317.1:p.Arg24His, NP_001128210.1:p.Arg24His, XP_005247751.1:p.Arg24His,…
HGVS: NC_000003.12:g.187731917T>C, NC_000003.11:g.187449705T>C, NG_007149.1:g.18619A>G, NM_001706.5:c.175A>G, NM_001706.4:c.175A>G, NM_001130845.2:c.175A>G, NM_001130845.1:c.175A>G, NM_001134738.1:c.175A>G, XM_005247694.4:c.175A>G, XM_005247694.1:c.175A>G, XM_011513062.3:c.175A>G, NM_138931.1:c.175A>G, NP_001697.2:p.Ser59Gly, NP_001124317.1:p.Ser59Gly, NP_001128210.1:p.Ser59Gly, XP_005247751.1:p.…
HGVS: NC_000003.12:g.187728384A>T, NC_000003.11:g.187446172A>T, NG_007149.1:g.22152T>A, NM_001706.5:c.1516T>A, NM_001706.4:c.1516T>A, NM_001130845.2:c.1516T>A, NM_001130845.1:c.1516T>A, NM_001134738.1:c.1516T>A, XM_005247694.4:c.1516T>A, XM_005247694.1:c.1516T>A, XM_011513062.3:c.1516T>A, NM_138931.1:c.1516T>A, NP_001697.2:p.Ser506Thr, NP_001124317.1:p.Ser506Thr, NP_001128210.1:p.Ser506Thr, XP_00…
HGVS: NC_000003.12:g.187728483G>C, NC_000003.12:g.187728483G>T, NC_000003.11:g.187446271G>C, NC_000003.11:g.187446271G>T, NG_007149.1:g.22053C>G, NG_007149.1:g.22053C>A, NM_001706.5:c.1417C>G, NM_001706.5:c.1417C>A, NM_001706.4:c.1417C>G, NM_001706.4:c.1417C>A, NM_001130845.2:c.1417C>G, NM_001130845.2:c.1417C>A, NM_001130845.1:c.1417C>G, NM_001130845.1:c.1417C>A, NM_001134738.1:c.1417C>G, NM_0011…
HGVS: NC_000003.12:g.187729908T>G, NC_000003.11:g.187447696T>G, NG_007149.1:g.20628A>C, NM_001706.5:c.497A>C, NM_001706.4:c.497A>C, NM_001130845.2:c.497A>C, NM_001130845.1:c.497A>C, NM_001134738.1:c.497A>C, XM_005247694.4:c.497A>C, XM_005247694.1:c.497A>C, XM_011513062.3:c.497A>C, NM_138931.1:c.497A>C, NP_001697.2:p.Asn166Thr, NP_001124317.1:p.Asn166Thr, NP_001128210.1:p.Asn166Thr, XP_005247751.1…
HGVS: NC_000003.12:g.187725622T>C, NC_000003.12:g.187725622T>G, NC_000003.11:g.187443410T>C, NC_000003.11:g.187443410T>G, NG_007149.1:g.24914A>G, NG_007149.1:g.24914A>C, NM_001706.5:c.1716A>G, NM_001706.5:c.1716A>C, NM_001706.4:c.1716A>G, NM_001706.4:c.1716A>C, NM_001130845.2:c.1716A>G, NM_001130845.2:c.1716A>C, NM_001130845.1:c.1716A>G, NM_001130845.1:c.1716A>C, NM_001134738.1:c.1548A>G, NM_0011…
HGVS: NC_000003.12:g.187729453G>A, NC_000003.12:g.187729453G>T, NC_000003.11:g.187447241G>A, NC_000003.11:g.187447241G>T, NG_007149.1:g.21083C>T, NG_007149.1:g.21083C>A, NM_001706.5:c.952C>T, NM_001706.5:c.952C>A, NM_001706.4:c.952C>T, NM_001706.4:c.952C>A, NM_001130845.2:c.952C>T, NM_001130845.2:c.952C>A, NM_001130845.1:c.952C>T, NM_001130845.1:c.952C>A, NM_001134738.1:c.952C>T, NM_001134738.1:c…
HGVS: NC_000003.12:g.187722499A>G, NC_000003.11:g.187440287A>G, NG_007149.1:g.28037T>C, NM_001706.5:c.2080T>C, NM_001706.4:c.2080T>C, NM_001130845.2:c.2080T>C, NM_001130845.1:c.2080T>C, NM_001134738.1:c.1912T>C, XM_005247694.4:c.2080T>C, XM_005247694.1:c.2080T>C, XM_011513062.3:c.1912T>C, NM_138931.1:c.2080T>C, NP_001697.2:p.Ser694Pro, NP_001124317.1:p.Ser694Pro, NP_001128210.1:p.Ser638Pro, XP_00…
HGVS: NC_000003.12:g.187729102C>A, NC_000003.12:g.187729102C>T, NC_000003.11:g.187446890C>A, NC_000003.11:g.187446890C>T, NG_007149.1:g.21434G>T, NG_007149.1:g.21434G>A, NM_001706.5:c.1303G>T, NM_001706.5:c.1303G>A, NM_001706.4:c.1303G>T, NM_001706.4:c.1303G>A, NM_001130845.2:c.1303G>T, NM_001130845.2:c.1303G>A, NM_001130845.1:c.1303G>T, NM_001130845.1:c.1303G>A, NM_001134738.1:c.1303G>T, NM_0011…
HGVS: NC_000003.12:g.187729609G>T, NC_000003.11:g.187447397G>T, NG_007149.1:g.20927C>A, NM_001706.5:c.796C>A, NM_001706.4:c.796C>A, NM_001130845.2:c.796C>A, NM_001130845.1:c.796C>A, NM_001134738.1:c.796C>A, XM_005247694.4:c.796C>A, XM_005247694.1:c.796C>A, XM_011513062.3:c.796C>A, NM_138931.1:c.796C>A, NP_001697.2:p.Pro266Thr, NP_001124317.1:p.Pro266Thr, NP_001128210.1:p.Pro266Thr, XP_005247751.1…
HGVS: NC_000003.12:g.187729966G>A, NC_000003.11:g.187447754G>A, NG_007149.1:g.20570C>T, NM_001706.5:c.439C>T, NM_001706.4:c.439C>T, NM_001130845.2:c.439C>T, NM_001130845.1:c.439C>T, NM_001134738.1:c.439C>T, XM_005247694.4:c.439C>T, XM_005247694.1:c.439C>T, XM_011513062.3:c.439C>T, NM_138931.1:c.439C>T, NP_001697.2:p.Arg147Trp, NP_001124317.1:p.Arg147Trp, NP_001128210.1:p.Arg147Trp, XP_005247751.1…
HGVS: NC_000003.12:g.187731755G>T, NC_000003.11:g.187449543G>T, NG_007149.1:g.18781C>A, NM_001706.5:c.337C>A, NM_001706.4:c.337C>A, NM_001130845.2:c.337C>A, NM_001130845.1:c.337C>A, NM_001134738.1:c.337C>A, XM_005247694.4:c.337C>A, XM_005247694.1:c.337C>A, XM_011513062.3:c.337C>A, NM_138931.1:c.337C>A, NP_001697.2:p.Gln113Lys, NP_001124317.1:p.Gln113Lys, NP_001128210.1:p.Gln113Lys, XP_005247751.1…
HGVS: NC_000003.12:g.187729138G>A, NC_000003.12:g.187729138G>T, NC_000003.11:g.187446926G>A, NC_000003.11:g.187446926G>T, NG_007149.1:g.21398C>T, NG_007149.1:g.21398C>A, NM_001706.5:c.1267C>T, NM_001706.5:c.1267C>A, NM_001706.4:c.1267C>T, NM_001706.4:c.1267C>A, NM_001130845.2:c.1267C>T, NM_001130845.2:c.1267C>A, NM_001130845.1:c.1267C>T, NM_001130845.1:c.1267C>A, NM_001134738.1:c.1267C>T, NM_0011…
HGVS: NC_000003.12:g.187722505G>A, NC_000003.11:g.187440293G>A, NG_007149.1:g.28031C>T, NM_001706.5:c.2074C>T, NM_001706.4:c.2074C>T, NM_001130845.2:c.2074C>T, NM_001130845.1:c.2074C>T, NM_001134738.1:c.1906C>T, XM_005247694.4:c.2074C>T, XM_005247694.1:c.2074C>T, XM_011513062.3:c.1906C>T, NM_138931.1:c.2074C>T, NP_001697.2:p.Arg692Cys, NP_001124317.1:p.Arg692Cys, NP_001128210.1:p.Arg636Cys, XP_00…
HGVS: NC_000003.12:g.187729722C>T, NC_000003.11:g.187447510C>T, NG_007149.1:g.20814G>A, NM_001706.5:c.683G>A, NM_001706.4:c.683G>A, NM_001130845.2:c.683G>A, NM_001130845.1:c.683G>A, NM_001134738.1:c.683G>A, XM_005247694.4:c.683G>A, XM_005247694.1:c.683G>A, XM_011513062.3:c.683G>A, NM_138931.1:c.683G>A, NP_001697.2:p.Arg228Gln, NP_001124317.1:p.Arg228Gln, NP_001128210.1:p.Arg228Gln, XP_005247751.1…
HGVS: NC_000003.12:g.187725615G>A, NC_000003.11:g.187443403G>A, NG_007149.1:g.24921C>T, NM_001706.5:c.1723C>T, NM_001706.4:c.1723C>T, NM_001130845.2:c.1723C>T, NM_001130845.1:c.1723C>T, NM_001134738.1:c.1555C>T, XM_005247694.4:c.1723C>T, XM_005247694.1:c.1723C>T, XM_011513062.3:c.1555C>T, NM_138931.1:c.1723C>T, NP_001697.2:p.Arg575Cys, NP_001124317.1:p.Arg575Cys, NP_001128210.1:p.Arg519Cys, XP_00…
HGVS: NC_000003.12:g.187729318G>A, NC_000003.12:g.187729318G>C, NC_000003.11:g.187447106G>A, NC_000003.11:g.187447106G>C, NG_007149.1:g.21218C>T, NG_007149.1:g.21218C>G, NM_001706.5:c.1087C>T, NM_001706.5:c.1087C>G, NM_001706.4:c.1087C>T, NM_001706.4:c.1087C>G, NM_001130845.2:c.1087C>T, NM_001130845.2:c.1087C>G, NM_001130845.1:c.1087C>T, NM_001130845.1:c.1087C>G, NM_001134738.1:c.1087C>T, NM_0011…
HGVS: NC_000003.12:g.187729911T>C, NC_000003.11:g.187447699T>C, NG_007149.1:g.20625A>G, NM_001706.5:c.494A>G, NM_001706.4:c.494A>G, NM_001130845.2:c.494A>G, NM_001130845.1:c.494A>G, NM_001134738.1:c.494A>G, XM_005247694.4:c.494A>G, XM_005247694.1:c.494A>G, XM_011513062.3:c.494A>G, NM_138931.1:c.494A>G, NP_001697.2:p.Asn165Ser, NP_001124317.1:p.Asn165Ser, NP_001128210.1:p.Asn165Ser, XP_005247751.1…
HGVS: NC_000003.12:g.187729342T>C, NC_000003.12:g.187729342T>G, NC_000003.11:g.187447130T>C, NC_000003.11:g.187447130T>G, NG_007149.1:g.21194A>G, NG_007149.1:g.21194A>C, NM_001706.5:c.1063A>G, NM_001706.5:c.1063A>C, NM_001706.4:c.1063A>G, NM_001706.4:c.1063A>C, NM_001130845.2:c.1063A>G, NM_001130845.2:c.1063A>C, NM_001130845.1:c.1063A>G, NM_001130845.1:c.1063A>C, NM_001134738.1:c.1063A>G, NM_0011…
HGVS: NC_000003.12:g.187731794C>T, NC_000003.11:g.187449582C>T, NG_007149.1:g.18742G>A, NM_001706.5:c.298G>A, NM_001706.4:c.298G>A, NM_001130845.2:c.298G>A, NM_001130845.1:c.298G>A, NM_001134738.1:c.298G>A, XM_005247694.4:c.298G>A, XM_005247694.1:c.298G>A, XM_011513062.3:c.298G>A, NM_138931.1:c.298G>A, NP_001697.2:p.Gly100Ser, NP_001124317.1:p.Gly100Ser, NP_001128210.1:p.Gly100Ser, XP_005247751.1…
HGVS: NC_000003.12:g.187729208C>G, NC_000003.12:g.187729208C>T, NC_000003.11:g.187446996C>G, NC_000003.11:g.187446996C>T, NG_007149.1:g.21328G>C, NG_007149.1:g.21328G>A, NM_001706.5:c.1197G>C, NM_001706.5:c.1197G>A, NM_001706.4:c.1197G>C, NM_001706.4:c.1197G>A, NM_001130845.2:c.1197G>C, NM_001130845.2:c.1197G>A, NM_001130845.1:c.1197G>C, NM_001130845.1:c.1197G>A, NM_001134738.1:c.1197G>C, NM_0011…
HGVS: NC_000003.12:g.187729990G>A, NC_000003.11:g.187447778G>A, NG_007149.1:g.20546C>T, NM_001706.5:c.415C>T, NM_001706.4:c.415C>T, NM_001130845.2:c.415C>T, NM_001130845.1:c.415C>T, NM_001134738.1:c.415C>T, XM_005247694.4:c.415C>T, XM_005247694.1:c.415C>T, XM_011513062.3:c.415C>T, NM_138931.1:c.415C>T, NP_001697.2:p.Pro139Ser, NP_001124317.1:p.Pro139Ser, NP_001128210.1:p.Pro139Ser, XP_005247751.1…
HGVS: NC_000003.12:g.187729815A>T, NC_000003.11:g.187447603A>T, NG_007149.1:g.20721T>A, NM_001706.5:c.590T>A, NM_001706.4:c.590T>A, NM_001130845.2:c.590T>A, NM_001130845.1:c.590T>A, NM_001134738.1:c.590T>A, XM_005247694.4:c.590T>A, XM_005247694.1:c.590T>A, XM_011513062.3:c.590T>A, NM_138931.1:c.590T>A, NP_001697.2:p.Met197Lys, NP_001124317.1:p.Met197Lys, NP_001128210.1:p.Met197Lys, XP_005247751.1…
HGVS: NC_000003.12:g.187729120T>C, NC_000003.11:g.187446908T>C, NG_007149.1:g.21416A>G, NM_001706.5:c.1285A>G, NM_001706.4:c.1285A>G, NM_001130845.2:c.1285A>G, NM_001130845.1:c.1285A>G, NM_001134738.1:c.1285A>G, XM_005247694.4:c.1285A>G, XM_005247694.1:c.1285A>G, XM_011513062.3:c.1285A>G, NM_138931.1:c.1285A>G, NP_001697.2:p.Thr429Ala, NP_001124317.1:p.Thr429Ala, NP_001128210.1:p.Thr429Ala, XP_00…
HGVS: NC_000003.12:g.187728362C>T, NC_000003.11:g.187446150C>T, NG_007149.1:g.22174G>A, NM_001706.5:c.1538G>A, NM_001706.4:c.1538G>A, NM_001130845.2:c.1538G>A, NM_001130845.1:c.1538G>A, NM_001134738.1:c.1538G>A, XM_005247694.4:c.1538G>A, XM_005247694.1:c.1538G>A, XM_011513062.3:c.1538G>A, NM_138931.1:c.1538G>A, NP_001697.2:p.Cys513Tyr, NP_001124317.1:p.Cys513Tyr, NP_001128210.1:p.Cys513Tyr, XP_00…
HGVS: NC_000003.12:g.187729689G>A, NC_000003.12:g.187729689G>C, NC_000003.11:g.187447477G>A, NC_000003.11:g.187447477G>C, NG_007149.1:g.20847C>T, NG_007149.1:g.20847C>G, NM_001706.5:c.716C>T, NM_001706.5:c.716C>G, NM_001706.4:c.716C>T, NM_001706.4:c.716C>G, NM_001130845.2:c.716C>T, NM_001130845.2:c.716C>G, NM_001130845.1:c.716C>T, NM_001130845.1:c.716C>G, NM_001134738.1:c.716C>T, NM_001134738.1:c…
HGVS: NC_000003.12:g.187729291C>A, NC_000003.11:g.187447079C>A, NG_007149.1:g.21245G>T, NM_001706.5:c.1114G>T, NM_001706.4:c.1114G>T, NM_001130845.2:c.1114G>T, NM_001130845.1:c.1114G>T, NM_001134738.1:c.1114G>T, XM_005247694.4:c.1114G>T, XM_005247694.1:c.1114G>T, XM_011513062.3:c.1114G>T, NM_138931.1:c.1114G>T, NP_001697.2:p.Ala372Ser, NP_001124317.1:p.Ala372Ser, NP_001128210.1:p.Ala372Ser, XP_00…
HGVS: NC_000003.12:g.187729446T>C, NC_000003.11:g.187447234T>C, NG_007149.1:g.21090A>G, NM_001706.5:c.959A>G, NM_001706.4:c.959A>G, NM_001130845.2:c.959A>G, NM_001130845.1:c.959A>G, NM_001134738.1:c.959A>G, XM_005247694.4:c.959A>G, XM_005247694.1:c.959A>G, XM_011513062.3:c.959A>G, NM_138931.1:c.959A>G, NP_001697.2:p.Asn320Ser, NP_001124317.1:p.Asn320Ser, NP_001128210.1:p.Asn320Ser, XP_005247751.1…
HGVS: NC_000003.12:g.187731874T>C, NC_000003.11:g.187449662T>C, NG_007149.1:g.18662A>G, NM_001706.5:c.218A>G, NM_001706.4:c.218A>G, NM_001130845.2:c.218A>G, NM_001130845.1:c.218A>G, NM_001134738.1:c.218A>G, XM_005247694.4:c.218A>G, XM_005247694.1:c.218A>G, XM_011513062.3:c.218A>G, NM_138931.1:c.218A>G, NP_001697.2:p.Asn73Ser, NP_001124317.1:p.Asn73Ser, NP_001128210.1:p.Asn73Ser, XP_005247751.1:p.…
HGVS: NC_000003.12:g.187722480G>A, NC_000003.12:g.187722480G>C, NC_000003.11:g.187440268G>A, NC_000003.11:g.187440268G>C, NG_007149.1:g.28056C>T, NG_007149.1:g.28056C>G, NM_001706.5:c.2099C>T, NM_001706.5:c.2099C>G, NM_001706.4:c.2099C>T, NM_001706.4:c.2099C>G, NM_001130845.2:c.2099C>T, NM_001130845.2:c.2099C>G, NM_001130845.1:c.2099C>T, NM_001130845.1:c.2099C>G, NM_001134738.1:c.1931C>T, NM_0011…
HGVS: NC_000003.12:g.187729965C>G, NC_000003.12:g.187729965C>T, NC_000003.11:g.187447753C>G, NC_000003.11:g.187447753C>T, NG_007149.1:g.20571G>C, NG_007149.1:g.20571G>A, NM_001706.5:c.440G>C, NM_001706.5:c.440G>A, NM_001706.4:c.440G>C, NM_001706.4:c.440G>A, NM_001130845.2:c.440G>C, NM_001130845.2:c.440G>A, NM_001130845.1:c.440G>C, NM_001130845.1:c.440G>A, NM_001134738.1:c.440G>C, NM_001134738.1:c…
HGVS: NC_000003.12:g.187729170G>A, NC_000003.11:g.187446958G>A, NG_007149.1:g.21366C>T, NM_001706.5:c.1235C>T, NM_001706.4:c.1235C>T, NM_001130845.2:c.1235C>T, NM_001130845.1:c.1235C>T, NM_001134738.1:c.1235C>T, XM_005247694.4:c.1235C>T, XM_005247694.1:c.1235C>T, XM_011513062.3:c.1235C>T, NM_138931.1:c.1235C>T, NP_001697.2:p.Pro412Leu, NP_001124317.1:p.Pro412Leu, NP_001128210.1:p.Pro412Leu, XP_00…
HGVS: NC_000003.12:g.187729548G>A, NC_000003.12:g.187729548G>C, NC_000003.11:g.187447336G>A, NC_000003.11:g.187447336G>C, NG_007149.1:g.20988C>T, NG_007149.1:g.20988C>G, NM_001706.5:c.857C>T, NM_001706.5:c.857C>G, NM_001706.4:c.857C>T, NM_001706.4:c.857C>G, NM_001130845.2:c.857C>T, NM_001130845.2:c.857C>G, NM_001130845.1:c.857C>T, NM_001130845.1:c.857C>G, NM_001134738.1:c.857C>T, NM_001134738.1:c…
HGVS: NC_000003.12:g.187729071C>T, NC_000003.11:g.187446859C>T, NG_007149.1:g.21465G>A, NM_001706.5:c.1334G>A, NM_001706.4:c.1334G>A, NM_001130845.2:c.1334G>A, NM_001130845.1:c.1334G>A, NM_001134738.1:c.1334G>A, XM_005247694.4:c.1334G>A, XM_005247694.1:c.1334G>A, XM_011513062.3:c.1334G>A, NM_138931.1:c.1334G>A, NP_001697.2:p.Arg445Gln, NP_001124317.1:p.Arg445Gln, NP_001128210.1:p.Arg445Gln, XP_00…
HGVS: NC_000003.12:g.187726787C>T, NC_000003.11:g.187444575C>T, NG_007149.1:g.23749G>A, NM_001706.5:c.1652G>A, NM_001706.4:c.1652G>A, NM_001130845.2:c.1652G>A, NM_001130845.1:c.1652G>A, XM_005247694.4:c.1652G>A, XM_005247694.1:c.1652G>A, NM_138931.1:c.1652G>A, NP_001697.2:p.Cys551Tyr, NP_001124317.1:p.Cys551Tyr, XP_005247751.1:p.Cys551Tyr
HGVS: NC_000003.12:g.187728476C>A, NC_000003.12:g.187728476C>T, NC_000003.11:g.187446264C>A, NC_000003.11:g.187446264C>T, NG_007149.1:g.22060G>T, NG_007149.1:g.22060G>A, NM_001706.5:c.1424G>T, NM_001706.5:c.1424G>A, NM_001706.4:c.1424G>T, NM_001706.4:c.1424G>A, NM_001130845.2:c.1424G>T, NM_001130845.2:c.1424G>A, NM_001130845.1:c.1424G>T, NM_001130845.1:c.1424G>A, NM_001134738.1:c.1424G>T, NM_0011…
HGVS: NC_000003.12:g.187726890C>A, NC_000003.12:g.187726890C>T, NC_000003.11:g.187444678C>A, NC_000003.11:g.187444678C>T, NG_007149.1:g.23646G>T, NG_007149.1:g.23646G>A, NM_001706.5:c.1549G>T, NM_001706.5:c.1549G>A, NM_001706.4:c.1549G>T, NM_001706.4:c.1549G>A, NM_001130845.2:c.1549G>T, NM_001130845.2:c.1549G>A, NM_001130845.1:c.1549G>T, NM_001130845.1:c.1549G>A, XM_005247694.4:c.1549G>T, XM_0052…
HGVS: NC_000003.12:g.187729573C>G, NC_000003.11:g.187447361C>G, NG_007149.1:g.20963G>C, NM_001706.5:c.832G>C, NM_001706.4:c.832G>C, NM_001130845.2:c.832G>C, NM_001130845.1:c.832G>C, NM_001134738.1:c.832G>C, XM_005247694.4:c.832G>C, XM_005247694.1:c.832G>C, XM_011513062.3:c.832G>C, NM_138931.1:c.832G>C, NP_001697.2:p.Ala278Pro, NP_001124317.1:p.Ala278Pro, NP_001128210.1:p.Ala278Pro, XP_005247751.1…
HGVS: NC_000003.12:g.187725522T>C, NC_000003.11:g.187443310T>C, NG_007149.1:g.25014A>G, NM_001706.5:c.1816A>G, NM_001706.4:c.1816A>G, NM_001130845.2:c.1816A>G, NM_001130845.1:c.1816A>G, NM_001134738.1:c.1648A>G, XM_005247694.4:c.1816A>G, XM_005247694.1:c.1816A>G, XM_011513062.3:c.1648A>G, NM_138931.1:c.1816A>G, NP_001697.2:p.Thr606Ala, NP_001124317.1:p.Thr606Ala, NP_001128210.1:p.Thr550Ala, XP_00…
HGVS: NC_000003.12:g.187729179G>A, NC_000003.12:g.187729179G>C, NC_000003.11:g.187446967G>A, NC_000003.11:g.187446967G>C, NG_007149.1:g.21357C>T, NG_007149.1:g.21357C>G, NM_001706.5:c.1226C>T, NM_001706.5:c.1226C>G, NM_001706.4:c.1226C>T, NM_001706.4:c.1226C>G, NM_001130845.2:c.1226C>T, NM_001130845.2:c.1226C>G, NM_001130845.1:c.1226C>T, NM_001130845.1:c.1226C>G, NM_001134738.1:c.1226C>T, NM_0011…
HGVS: NC_000003.12:g.187731854G>A, NC_000003.11:g.187449642G>A, NG_007149.1:g.18682C>T, NM_001706.5:c.238C>T, NM_001706.4:c.238C>T, NM_001130845.2:c.238C>T, NM_001130845.1:c.238C>T, NM_001134738.1:c.238C>T, XM_005247694.4:c.238C>T, XM_005247694.1:c.238C>T, XM_011513062.3:c.238C>T, NM_138931.1:c.238C>T, NP_001697.2:p.Pro80Ser, NP_001124317.1:p.Pro80Ser, NP_001128210.1:p.Pro80Ser, XP_005247751.1:p.…
HGVS: NC_000003.12:g.187729320G>A, NC_000003.11:g.187447108G>A, NG_007149.1:g.21216C>T, NM_001706.5:c.1085C>T, NM_001706.4:c.1085C>T, NM_001130845.2:c.1085C>T, NM_001130845.1:c.1085C>T, NM_001134738.1:c.1085C>T, XM_005247694.4:c.1085C>T, XM_005247694.1:c.1085C>T, XM_011513062.3:c.1085C>T, NM_138931.1:c.1085C>T, NP_001697.2:p.Pro362Leu, NP_001124317.1:p.Pro362Leu, NP_001128210.1:p.Pro362Leu, XP_00…
HGVS: NC_000003.12:g.187729452G>A, NC_000003.11:g.187447240G>A, NG_007149.1:g.21084C>T, NM_001706.5:c.953C>T, NM_001706.4:c.953C>T, NM_001130845.2:c.953C>T, NM_001130845.1:c.953C>T, NM_001134738.1:c.953C>T, XM_005247694.4:c.953C>T, XM_005247694.1:c.953C>T, XM_011513062.3:c.953C>T, NM_138931.1:c.953C>T, NP_001697.2:p.Pro318Leu, NP_001124317.1:p.Pro318Leu, NP_001128210.1:p.Pro318Leu, XP_005247751.1…
HGVS: NC_000003.12:g.187728399T>C, NC_000003.11:g.187446187T>C, NG_007149.1:g.22137A>G, NM_001706.5:c.1501A>G, NM_001706.4:c.1501A>G, NM_001130845.2:c.1501A>G, NM_001130845.1:c.1501A>G, NM_001134738.1:c.1501A>G, XM_005247694.4:c.1501A>G, XM_005247694.1:c.1501A>G, XM_011513062.3:c.1501A>G, NM_138931.1:c.1501A>G, NP_001697.2:p.Met501Val, NP_001124317.1:p.Met501Val, NP_001128210.1:p.Met501Val, XP_00…
HGVS: NC_000003.12:g.187729570C>G, NC_000003.11:g.187447358C>G, NG_007149.1:g.20966G>C, NM_001706.5:c.835G>C, NM_001706.4:c.835G>C, NM_001130845.2:c.835G>C, NM_001130845.1:c.835G>C, NM_001134738.1:c.835G>C, XM_005247694.4:c.835G>C, XM_005247694.1:c.835G>C, XM_011513062.3:c.835G>C, NM_138931.1:c.835G>C, NP_001697.2:p.Glu279Gln, NP_001124317.1:p.Glu279Gln, NP_001128210.1:p.Glu279Gln, XP_005247751.1…
HGVS: NC_000003.12:g.187728539A>G, NC_000003.11:g.187446327A>G, NG_007149.1:g.21997T>C, NM_001706.5:c.1361T>C, NM_001706.4:c.1361T>C, NM_001130845.2:c.1361T>C, NM_001130845.1:c.1361T>C, NM_001134738.1:c.1361T>C, XM_005247694.4:c.1361T>C, XM_005247694.1:c.1361T>C, XM_011513062.3:c.1361T>C, NM_138931.1:c.1361T>C, NP_001697.2:p.Met454Thr, NP_001124317.1:p.Met454Thr, NP_001128210.1:p.Met454Thr, XP_00…
HGVS: NC_000003.12:g.187726803A>G, NC_000003.11:g.187444591A>G, NG_007149.1:g.23733T>C, NM_001706.5:c.1636T>C, NM_001706.4:c.1636T>C, NM_001130845.2:c.1636T>C, NM_001130845.1:c.1636T>C, XM_005247694.4:c.1636T>C, XM_005247694.1:c.1636T>C, NM_138931.1:c.1636T>C, NP_001697.2:p.Tyr546His, NP_001124317.1:p.Tyr546His, XP_005247751.1:p.Tyr546His
HGVS: NC_000003.12:g.187728479T>C, NC_000003.11:g.187446267T>C, NG_007149.1:g.22057A>G, NM_001706.5:c.1421A>G, NM_001706.4:c.1421A>G, NM_001130845.2:c.1421A>G, NM_001130845.1:c.1421A>G, NM_001134738.1:c.1421A>G, XM_005247694.4:c.1421A>G, XM_005247694.1:c.1421A>G, XM_011513062.3:c.1421A>G, NM_138931.1:c.1421A>G, NP_001697.2:p.Lys474Arg, NP_001124317.1:p.Lys474Arg, NP_001128210.1:p.Lys474Arg, XP_00…
HGVS: NC_000003.12:g.187729176G>A, NC_000003.11:g.187446964G>A, NG_007149.1:g.21360C>T, NM_001706.5:c.1229C>T, NM_001706.4:c.1229C>T, NM_001130845.2:c.1229C>T, NM_001130845.1:c.1229C>T, NM_001134738.1:c.1229C>T, XM_005247694.4:c.1229C>T, XM_005247694.1:c.1229C>T, XM_011513062.3:c.1229C>T, NM_138931.1:c.1229C>T, NP_001697.2:p.Ala410Val, NP_001124317.1:p.Ala410Val, NP_001128210.1:p.Ala410Val, XP_00…
HGVS: NC_000003.12:g.187729702C>T, NC_000003.11:g.187447490C>T, NG_007149.1:g.20834G>A, NM_001706.5:c.703G>A, NM_001706.4:c.703G>A, NM_001130845.2:c.703G>A, NM_001130845.1:c.703G>A, NM_001134738.1:c.703G>A, XM_005247694.4:c.703G>A, XM_005247694.1:c.703G>A, XM_011513062.3:c.703G>A, NM_138931.1:c.703G>A, NP_001697.2:p.Ala235Thr, NP_001124317.1:p.Ala235Thr, NP_001128210.1:p.Ala235Thr, XP_005247751.1…
HGVS: NC_000003.12:g.187731715T>C, NC_000003.11:g.187449503T>C, NG_007149.1:g.18821A>G, NM_001706.5:c.377A>G, NM_001706.4:c.377A>G, NM_001130845.2:c.377A>G, NM_001130845.1:c.377A>G, NM_001134738.1:c.377A>G, XM_005247694.4:c.377A>G, XM_005247694.1:c.377A>G, XM_011513062.3:c.377A>G, NM_138931.1:c.377A>G, NP_001697.2:p.Lys126Arg, NP_001124317.1:p.Lys126Arg, NP_001128210.1:p.Lys126Arg, XP_005247751.1…
HGVS: NC_000003.12:g.187725065C>A, NC_000003.12:g.187725065C>T, NC_000003.11:g.187442853C>A, NC_000003.11:g.187442853C>T, NG_007149.1:g.25471G>T, NG_007149.1:g.25471G>A, NM_001706.5:c.1853G>T, NM_001706.5:c.1853G>A, NM_001706.4:c.1853G>T, NM_001706.4:c.1853G>A, NM_001130845.2:c.1853G>T, NM_001130845.2:c.1853G>A, NM_001130845.1:c.1853G>T, NM_001130845.1:c.1853G>A, NM_001134738.1:c.1685G>T, NM_0011…
HGVS: NC_000003.12:g.187729578C>T, NC_000003.11:g.187447366C>T, NG_007149.1:g.20958G>A, NM_001706.5:c.827G>A, NM_001706.4:c.827G>A, NM_001130845.2:c.827G>A, NM_001130845.1:c.827G>A, NM_001134738.1:c.827G>A, XM_005247694.4:c.827G>A, XM_005247694.1:c.827G>A, XM_011513062.3:c.827G>A, NM_138931.1:c.827G>A, NP_001697.2:p.Ser276Asn, NP_001124317.1:p.Ser276Asn, NP_001128210.1:p.Ser276Asn, XP_005247751.1…
HGVS: NC_000003.12:g.187729816T>C, NC_000003.11:g.187447604T>C, NG_007149.1:g.20720A>G, NM_001706.5:c.589A>G, NM_001706.4:c.589A>G, NM_001130845.2:c.589A>G, NM_001130845.1:c.589A>G, NM_001134738.1:c.589A>G, XM_005247694.4:c.589A>G, XM_005247694.1:c.589A>G, XM_011513062.3:c.589A>G, NM_138931.1:c.589A>G, NP_001697.2:p.Met197Val, NP_001124317.1:p.Met197Val, NP_001128210.1:p.Met197Val, XP_005247751.1…
HGVS: NC_000003.12:g.187729954G>A, NC_000003.11:g.187447742G>A, NG_007149.1:g.20582C>T, NM_001706.5:c.451C>T, NM_001706.4:c.451C>T, NM_001130845.2:c.451C>T, NM_001130845.1:c.451C>T, NM_001134738.1:c.451C>T, XM_005247694.4:c.451C>T, XM_005247694.1:c.451C>T, XM_011513062.3:c.451C>T, NM_138931.1:c.451C>T, NP_001697.2:p.Pro151Ser, NP_001124317.1:p.Pro151Ser, NP_001128210.1:p.Pro151Ser, XP_005247751.1…
HGVS: NC_000003.12:g.187729251C>T, NC_000003.11:g.187447039C>T, NG_007149.1:g.21285G>A, NM_001706.5:c.1154G>A, NM_001706.4:c.1154G>A, NM_001130845.2:c.1154G>A, NM_001130845.1:c.1154G>A, NM_001134738.1:c.1154G>A, XM_005247694.4:c.1154G>A, XM_005247694.1:c.1154G>A, XM_011513062.3:c.1154G>A, NM_138931.1:c.1154G>A, NP_001697.2:p.Ser385Asn, NP_001124317.1:p.Ser385Asn, NP_001128210.1:p.Ser385Asn, XP_00…
HGVS: NC_000003.12:g.187731888G>T, NC_000003.11:g.187449676G>T, NG_007149.1:g.18648C>A, NM_001706.5:c.204C>A, NM_001706.4:c.204C>A, NM_001130845.2:c.204C>A, NM_001130845.1:c.204C>A, NM_001134738.1:c.204C>A, XM_005247694.4:c.204C>A, XM_005247694.1:c.204C>A, XM_011513062.3:c.204C>A, NM_138931.1:c.204C>A, NP_001697.2:p.Asn68Lys, NP_001124317.1:p.Asn68Lys, NP_001128210.1:p.Asn68Lys, XP_005247751.1:p.…
HGVS: NC_000003.12:g.187729693C>G, NC_000003.11:g.187447481C>G, NG_007149.1:g.20843G>C, NM_001706.5:c.712G>C, NM_001706.4:c.712G>C, NM_001130845.2:c.712G>C, NM_001130845.1:c.712G>C, NM_001134738.1:c.712G>C, XM_005247694.4:c.712G>C, XM_005247694.1:c.712G>C, XM_011513062.3:c.712G>C, NM_138931.1:c.712G>C, NP_001697.2:p.Val238Leu, NP_001124317.1:p.Val238Leu, NP_001128210.1:p.Val238Leu, XP_005247751.1…
HGVS: NC_000003.12:g.187728482G>A, NC_000003.11:g.187446270G>A, NG_007149.1:g.22054C>T, NM_001706.5:c.1418C>T, NM_001706.4:c.1418C>T, NM_001130845.2:c.1418C>T, NM_001130845.1:c.1418C>T, NM_001134738.1:c.1418C>T, XM_005247694.4:c.1418C>T, XM_005247694.1:c.1418C>T, XM_011513062.3:c.1418C>T, NM_138931.1:c.1418C>T, NP_001697.2:p.Pro473Leu, NP_001124317.1:p.Pro473Leu, NP_001128210.1:p.Pro473Leu, XP_00…
HGVS: NC_000003.12:g.187729903G>A, NC_000003.12:g.187729903G>T, NC_000003.11:g.187447691G>A, NC_000003.11:g.187447691G>T, NG_007149.1:g.20633C>T, NG_007149.1:g.20633C>A, NM_001706.5:c.502C>T, NM_001706.5:c.502C>A, NM_001706.4:c.502C>T, NM_001706.4:c.502C>A, NM_001130845.2:c.502C>T, NM_001130845.2:c.502C>A, NM_001130845.1:c.502C>T, NM_001130845.1:c.502C>A, NM_001134738.1:c.502C>T, NM_001134738.1:c…
HGVS: NC_000003.12:g.187729302G>A, NC_000003.12:g.187729302G>C, NC_000003.11:g.187447090G>A, NC_000003.11:g.187447090G>C, NG_007149.1:g.21234C>T, NG_007149.1:g.21234C>G, NM_001706.5:c.1103C>T, NM_001706.5:c.1103C>G, NM_001706.4:c.1103C>T, NM_001706.4:c.1103C>G, NM_001130845.2:c.1103C>T, NM_001130845.2:c.1103C>G, NM_001130845.1:c.1103C>T, NM_001130845.1:c.1103C>G, NM_001134738.1:c.1103C>T, NM_0011…
HGVS: NC_000003.12:g.187729771C>G, NC_000003.12:g.187729771C>T, NC_000003.11:g.187447559C>G, NC_000003.11:g.187447559C>T, NG_007149.1:g.20765G>C, NG_007149.1:g.20765G>A, NM_001706.5:c.634G>C, NM_001706.5:c.634G>A, NM_001706.4:c.634G>C, NM_001706.4:c.634G>A, NM_001130845.2:c.634G>C, NM_001130845.2:c.634G>A, NM_001130845.1:c.634G>C, NM_001130845.1:c.634G>A, NM_001134738.1:c.634G>C, NM_001134738.1:c…
HGVS: NC_000003.12:g.187729876T>G, NC_000003.11:g.187447664T>G, NG_007149.1:g.20660A>C, NM_001706.5:c.529A>C, NM_001706.4:c.529A>C, NM_001130845.2:c.529A>C, NM_001130845.1:c.529A>C, NM_001134738.1:c.529A>C, XM_005247694.4:c.529A>C, XM_005247694.1:c.529A>C, XM_011513062.3:c.529A>C, NM_138931.1:c.529A>C, NP_001697.2:p.Ser177Arg, NP_001124317.1:p.Ser177Arg, NP_001128210.1:p.Ser177Arg, XP_005247751.1…
HGVS: NC_000003.12:g.187733683G>A, NC_000003.11:g.187451471G>A, NG_007149.1:g.16853C>T, NM_001706.5:c.11C>T, NM_001706.4:c.11C>T, NM_001130845.2:c.11C>T, NM_001130845.1:c.11C>T, NM_001134738.1:c.11C>T, XM_005247694.4:c.11C>T, XM_005247694.1:c.11C>T, XM_011513062.3:c.11C>T, NM_138931.1:c.11C>T, NP_001697.2:p.Pro4Leu, NP_001124317.1:p.Pro4Leu, NP_001128210.1:p.Pro4Leu, XP_005247751.1:p.Pro4Leu, XP_…
HGVS: NC_000003.12:g.187731811C>T, NC_000003.11:g.187449599C>T, NG_007149.1:g.18725G>A, NM_001706.5:c.281G>A, NM_001706.4:c.281G>A, NM_001130845.2:c.281G>A, NM_001130845.1:c.281G>A, NM_001134738.1:c.281G>A, XM_005247694.4:c.281G>A, XM_005247694.1:c.281G>A, XM_011513062.3:c.281G>A, NM_138931.1:c.281G>A, NP_001697.2:p.Arg94Gln, NP_001124317.1:p.Arg94Gln, NP_001128210.1:p.Arg94Gln, XP_005247751.1:p.…
HGVS: NC_000003.12:g.187726883A>G, NC_000003.11:g.187444671A>G, NG_007149.1:g.23653T>C, NM_001706.5:c.1556T>C, NM_001706.4:c.1556T>C, NM_001130845.2:c.1556T>C, NM_001130845.1:c.1556T>C, XM_005247694.4:c.1556T>C, XM_005247694.1:c.1556T>C, NM_138931.1:c.1556T>C, NP_001697.2:p.Phe519Ser, NP_001124317.1:p.Phe519Ser, XP_005247751.1:p.Phe519Ser
HGVS: NC_000003.12:g.187729201G>A, NC_000003.11:g.187446989G>A, NG_007149.1:g.21335C>T, NM_001706.5:c.1204C>T, NM_001706.4:c.1204C>T, NM_001130845.2:c.1204C>T, NM_001130845.1:c.1204C>T, NM_001134738.1:c.1204C>T, XM_005247694.4:c.1204C>T, XM_005247694.1:c.1204C>T, XM_011513062.3:c.1204C>T, NM_138931.1:c.1204C>T, NP_001697.2:p.Arg402Cys, NP_001124317.1:p.Arg402Cys, NP_001128210.1:p.Arg402Cys, XP_00…
HGVS: NC_000003.12:g.187729233T>C, NC_000003.11:g.187447021T>C, NG_007149.1:g.21303A>G, NM_001706.5:c.1172A>G, NM_001706.4:c.1172A>G, NM_001130845.2:c.1172A>G, NM_001130845.1:c.1172A>G, NM_001134738.1:c.1172A>G, XM_005247694.4:c.1172A>G, XM_005247694.1:c.1172A>G, XM_011513062.3:c.1172A>G, NM_138931.1:c.1172A>G, NP_001697.2:p.Lys391Arg, NP_001124317.1:p.Lys391Arg, NP_001128210.1:p.Lys391Arg, XP_00…
HGVS: NC_000003.12:g.187731839T>C, NC_000003.11:g.187449627T>C, NG_007149.1:g.18697A>G, NM_001706.5:c.253A>G, NM_001706.4:c.253A>G, NM_001130845.2:c.253A>G, NM_001130845.1:c.253A>G, NM_001134738.1:c.253A>G, XM_005247694.4:c.253A>G, XM_005247694.1:c.253A>G, XM_011513062.3:c.253A>G, NM_138931.1:c.253A>G, NP_001697.2:p.Ile85Val, NP_001124317.1:p.Ile85Val, NP_001128210.1:p.Ile85Val, XP_005247751.1:p.…
HGVS: NC_000003.12:g.187729422A>G, NC_000003.11:g.187447210A>G, NG_007149.1:g.21114T>C, NM_001706.5:c.983T>C, NM_001706.4:c.983T>C, NM_001130845.2:c.983T>C, NM_001130845.1:c.983T>C, NM_001134738.1:c.983T>C, XM_005247694.4:c.983T>C, XM_005247694.1:c.983T>C, XM_011513062.3:c.983T>C, NM_138931.1:c.983T>C, NP_001697.2:p.Leu328Pro, NP_001124317.1:p.Leu328Pro, NP_001128210.1:p.Leu328Pro, XP_005247751.1…
HGVS: NC_000003.12:g.187728437A>G, NC_000003.11:g.187446225A>G, NG_007149.1:g.22099T>C, NM_001706.5:c.1463T>C, NM_001706.4:c.1463T>C, NM_001130845.2:c.1463T>C, NM_001130845.1:c.1463T>C, NM_001134738.1:c.1463T>C, XM_005247694.4:c.1463T>C, XM_005247694.1:c.1463T>C, XM_011513062.3:c.1463T>C, NM_138931.1:c.1463T>C, NP_001697.2:p.Met488Thr, NP_001124317.1:p.Met488Thr, NP_001128210.1:p.Met488Thr, XP_00…
HGVS: NC_000003.12:g.187728360C>T, NC_000003.11:g.187446148C>T, NG_007149.1:g.22176G>A, NM_001706.5:c.1540G>A, NM_001706.4:c.1540G>A, NM_001130845.2:c.1540G>A, NM_001130845.1:c.1540G>A, NM_001134738.1:c.1540G>A, XM_005247694.4:c.1540G>A, XM_005247694.1:c.1540G>A, XM_011513062.3:c.1540G>A, NM_138931.1:c.1540G>A, NP_001697.2:p.Glu514Lys, NP_001124317.1:p.Glu514Lys, NP_001128210.1:p.Gly514Ser, XP_00…
HGVS: NC_000003.12:g.187729441G>C, NC_000003.11:g.187447229G>C, NG_007149.1:g.21095C>G, NM_001706.5:c.964C>G, NM_001706.4:c.964C>G, NM_001130845.2:c.964C>G, NM_001130845.1:c.964C>G, NM_001134738.1:c.964C>G, XM_005247694.4:c.964C>G, XM_005247694.1:c.964C>G, XM_011513062.3:c.964C>G, NM_138931.1:c.964C>G, NP_001697.2:p.Pro322Ala, NP_001124317.1:p.Pro322Ala, NP_001128210.1:p.Pro322Ala, XP_005247751.1…
HGVS: NC_000003.12:g.187726760T>G, NC_000003.11:g.187444548T>G, NG_007149.1:g.23776A>C, NM_001706.5:c.1679A>C, NM_001706.4:c.1679A>C, NM_001130845.2:c.1679A>C, NM_001130845.1:c.1679A>C, XM_005247694.4:c.1679A>C, XM_005247694.1:c.1679A>C, NM_138931.1:c.1679A>C, NP_001697.2:p.Asn560Thr, NP_001124317.1:p.Asn560Thr, XP_005247751.1:p.Asn560Thr
HGVS: NC_000003.12:g.187731856T>C, NC_000003.11:g.187449644T>C, NG_007149.1:g.18680A>G, NM_001706.5:c.236A>G, NM_001706.4:c.236A>G, NM_001130845.2:c.236A>G, NM_001130845.1:c.236A>G, NM_001134738.1:c.236A>G, XM_005247694.4:c.236A>G, XM_005247694.1:c.236A>G, XM_011513062.3:c.236A>G, NM_138931.1:c.236A>G, NP_001697.2:p.Asn79Ser, NP_001124317.1:p.Asn79Ser, NP_001128210.1:p.Asn79Ser, XP_005247751.1:p.…
HGVS: NC_000003.12:g.187722586G>C, NC_000003.11:g.187440374G>C, NG_007149.1:g.27950C>G, NM_001706.5:c.1993C>G, NM_001706.4:c.1993C>G, NM_001130845.2:c.1993C>G, NM_001130845.1:c.1993C>G, NM_001134738.1:c.1825C>G, XM_005247694.4:c.1993C>G, XM_005247694.1:c.1993C>G, XM_011513062.3:c.1825C>G, NM_138931.1:c.1993C>G, NP_001697.2:p.Leu665Val, NP_001124317.1:p.Leu665Val, NP_001128210.1:p.Leu609Val, XP_00…
HGVS: NC_000003.12:g.187729856G>A, NC_000003.12:g.187729856G>C, NC_000003.11:g.187447644G>A, NC_000003.11:g.187447644G>C, NG_007149.1:g.20680C>T, NG_007149.1:g.20680C>G, NM_001706.5:c.549C>T, NM_001706.5:c.549C>G, NM_001706.4:c.549C>T, NM_001706.4:c.549C>G, NM_001130845.2:c.549C>T, NM_001130845.2:c.549C>G, NM_001130845.1:c.549C>T, NM_001130845.1:c.549C>G, NM_001134738.1:c.549C>T, NM_001134738.1:c…
HGVS: NC_000003.12:g.187722465G>A, NC_000003.12:g.187722465G>C, NC_000003.11:g.187440253G>A, NC_000003.11:g.187440253G>C, NG_007149.1:g.28071C>T, NG_007149.1:g.28071C>G, NM_001706.5:c.2114C>T, NM_001706.5:c.2114C>G, NM_001706.4:c.2114C>T, NM_001706.4:c.2114C>G, NM_001130845.2:c.2114C>T, NM_001130845.2:c.2114C>G, NM_001130845.1:c.2114C>T, NM_001130845.1:c.2114C>G, NM_001134738.1:c.1946C>T, NM_0011…
HGVS: NC_000003.12:g.187726863G>A, NC_000003.11:g.187444651G>A, NG_007149.1:g.23673C>T, NM_001706.5:c.1576C>T, NM_001706.4:c.1576C>T, NM_001130845.2:c.1576C>T, NM_001130845.1:c.1576C>T, XM_005247694.4:c.1576C>T, XM_005247694.1:c.1576C>T, NM_138931.1:c.1576C>T, NP_001697.2:p.Arg526Cys, NP_001124317.1:p.Arg526Cys, XP_005247751.1:p.Arg526Cys
HGVS: NC_000003.12:g.187729629T>C, NC_000003.12:g.187729629T>G, NC_000003.11:g.187447417T>C, NC_000003.11:g.187447417T>G, NG_007149.1:g.20907A>G, NG_007149.1:g.20907A>C, NM_001706.5:c.776A>G, NM_001706.5:c.776A>C, NM_001706.4:c.776A>G, NM_001706.4:c.776A>C, NM_001130845.2:c.776A>G, NM_001130845.2:c.776A>C, NM_001130845.1:c.776A>G, NM_001130845.1:c.776A>C, NM_001134738.1:c.776A>G, NM_001134738.1:c…
HGVS: NC_000003.12:g.187733660T>G, NC_000003.11:g.187451448T>G, NG_007149.1:g.16876A>C, NM_001706.5:c.34A>C, NM_001706.4:c.34A>C, NM_001130845.2:c.34A>C, NM_001130845.1:c.34A>C, NM_001134738.1:c.34A>C, XM_005247694.4:c.34A>C, XM_005247694.1:c.34A>C, XM_011513062.3:c.34A>C, NM_138931.1:c.34A>C, NP_001697.2:p.Thr12Pro, NP_001124317.1:p.Thr12Pro, NP_001128210.1:p.Thr12Pro, XP_005247751.1:p.Thr12Pro,…
HGVS: NC_000003.12:g.187729534C>T, NC_000003.11:g.187447322C>T, NG_007149.1:g.21002G>A, NM_001706.5:c.871G>A, NM_001706.4:c.871G>A, NM_001130845.2:c.871G>A, NM_001130845.1:c.871G>A, NM_001134738.1:c.871G>A, XM_005247694.4:c.871G>A, XM_005247694.1:c.871G>A, XM_011513062.3:c.871G>A, NM_138931.1:c.871G>A, NP_001697.2:p.Ala291Thr, NP_001124317.1:p.Ala291Thr, NP_001128210.1:p.Ala291Thr, XP_005247751.1…
HGVS: NC_000003.12:g.187729732G>A, NC_000003.11:g.187447520G>A, NG_007149.1:g.20804C>T, NM_001706.5:c.673C>T, NM_001706.4:c.673C>T, NM_001130845.2:c.673C>T, NM_001130845.1:c.673C>T, NM_001134738.1:c.673C>T, XM_005247694.4:c.673C>T, XM_005247694.1:c.673C>T, XM_011513062.3:c.673C>T, NM_138931.1:c.673C>T, NP_001697.2:p.Pro225Ser, NP_001124317.1:p.Pro225Ser, NP_001128210.1:p.Pro225Ser, XP_005247751.1…
HGVS: NC_000003.12:g.187729674C>T, NC_000003.11:g.187447462C>T, NG_007149.1:g.20862G>A, NM_001706.5:c.731G>A, NM_001706.4:c.731G>A, NM_001130845.2:c.731G>A, NM_001130845.1:c.731G>A, NM_001134738.1:c.731G>A, XM_005247694.4:c.731G>A, XM_005247694.1:c.731G>A, XM_011513062.3:c.731G>A, NM_138931.1:c.731G>A, NP_001697.2:p.Arg244Gln, NP_001124317.1:p.Arg244Gln, NP_001128210.1:p.Arg244Gln, XP_005247751.1…
HGVS: NC_000003.12:g.187725519A>T, NC_000003.11:g.187443307A>T, NG_007149.1:g.25017T>A, NM_001706.5:c.1819T>A, NM_001706.4:c.1819T>A, NM_001130845.2:c.1819T>A, NM_001130845.1:c.1819T>A, NM_001134738.1:c.1651T>A, XM_005247694.4:c.1819T>A, XM_005247694.1:c.1819T>A, XM_011513062.3:c.1651T>A, NM_138931.1:c.1819T>A, NP_001697.2:p.Cys607Ser, NP_001124317.1:p.Cys607Ser, NP_001128210.1:p.Cys551Ser, XP_00…
HGVS: NC_000003.12:g.187731724T>C, NC_000003.11:g.187449512T>C, NG_007149.1:g.18812A>G, NM_001706.5:c.368A>G, NM_001706.4:c.368A>G, NM_001130845.2:c.368A>G, NM_001130845.1:c.368A>G, NM_001134738.1:c.368A>G, XM_005247694.4:c.368A>G, XM_005247694.1:c.368A>G, XM_011513062.3:c.368A>G, NM_138931.1:c.368A>G, NP_001697.2:p.Lys123Arg, NP_001124317.1:p.Lys123Arg, NP_001128210.1:p.Lys123Arg, XP_005247751.1…
HGVS: NC_000003.12:g.187729849T>C, NC_000003.11:g.187447637T>C, NG_007149.1:g.20687A>G, NM_001706.5:c.556A>G, NM_001706.4:c.556A>G, NM_001130845.2:c.556A>G, NM_001130845.1:c.556A>G, NM_001134738.1:c.556A>G, XM_005247694.4:c.556A>G, XM_005247694.1:c.556A>G, XM_011513062.3:c.556A>G, NM_138931.1:c.556A>G, NP_001697.2:p.Ser186Gly, NP_001124317.1:p.Ser186Gly, NP_001128210.1:p.Ser186Gly, XP_005247751.1…
HGVS: NC_000003.12:g.187729161T>C, NC_000003.11:g.187446949T>C, NG_007149.1:g.21375A>G, NM_001706.5:c.1244A>G, NM_001706.4:c.1244A>G, NM_001130845.2:c.1244A>G, NM_001130845.1:c.1244A>G, NM_001134738.1:c.1244A>G, XM_005247694.4:c.1244A>G, XM_005247694.1:c.1244A>G, XM_011513062.3:c.1244A>G, NM_138931.1:c.1244A>G, NP_001697.2:p.Gln415Arg, NP_001124317.1:p.Gln415Arg, NP_001128210.1:p.Gln415Arg, XP_00…
HGVS: NC_000003.12:g.187726761T>G, NC_000003.11:g.187444549T>G, NG_007149.1:g.23775A>C, NM_001706.5:c.1678A>C, NM_001706.4:c.1678A>C, NM_001130845.2:c.1678A>C, NM_001130845.1:c.1678A>C, XM_005247694.4:c.1678A>C, XM_005247694.1:c.1678A>C, NM_138931.1:c.1678A>C, NP_001697.2:p.Asn560His, NP_001124317.1:p.Asn560His, XP_005247751.1:p.Asn560His
HGVS: NC_000003.12:g.187731858G>A, NC_000003.12:g.187731858G>C, NC_000003.11:g.187449646G>A, NC_000003.11:g.187449646G>C, NG_007149.1:g.18678C>T, NG_007149.1:g.18678C>G, NM_001706.5:c.234C>T, NM_001706.5:c.234C>G, NM_001706.4:c.234C>T, NM_001706.4:c.234C>G, NM_001130845.2:c.234C>T, NM_001130845.2:c.234C>G, NM_001130845.1:c.234C>T, NM_001130845.1:c.234C>G, NM_001134738.1:c.234C>T, NM_001134738.1:c…
HGVS: NC_000003.12:g.187729519A>C, NC_000003.12:g.187729519A>G, NC_000003.11:g.187447307A>C, NC_000003.11:g.187447307A>G, NG_007149.1:g.21017T>G, NG_007149.1:g.21017T>C, NM_001706.5:c.886T>G, NM_001706.5:c.886T>C, NM_001706.4:c.886T>G, NM_001706.4:c.886T>C, NM_001130845.2:c.886T>G, NM_001130845.2:c.886T>C, NM_001130845.1:c.886T>G, NM_001130845.1:c.886T>C, NM_001134738.1:c.886T>G, NM_001134738.1:c…
HGVS: NC_000003.12:g.187729938G>A, NC_000003.11:g.187447726G>A, NG_007149.1:g.20598C>T, NM_001706.5:c.467C>T, NM_001706.4:c.467C>T, NM_001130845.2:c.467C>T, NM_001130845.1:c.467C>T, NM_001134738.1:c.467C>T, XM_005247694.4:c.467C>T, XM_005247694.1:c.467C>T, XM_011513062.3:c.467C>T, NM_138931.1:c.467C>T, NP_001697.2:p.Ala156Val, NP_001124317.1:p.Ala156Val, NP_001128210.1:p.Ala156Val, XP_005247751.1…
HGVS: NC_000003.12:g.187728467C>G, NC_000003.12:g.187728467C>T, NC_000003.11:g.187446255C>G, NC_000003.11:g.187446255C>T, NG_007149.1:g.22069G>C, NG_007149.1:g.22069G>A, NM_001706.5:c.1433G>C, NM_001706.5:c.1433G>A, NM_001706.4:c.1433G>C, NM_001706.4:c.1433G>A, NM_001130845.2:c.1433G>C, NM_001130845.2:c.1433G>A, NM_001130845.1:c.1433G>C, NM_001130845.1:c.1433G>A, NM_001134738.1:c.1433G>C, NM_0011…
HGVS: NC_000003.12:g.187729449G>A, NC_000003.12:g.187729449G>T, NC_000003.11:g.187447237G>A, NC_000003.11:g.187447237G>T, NG_007149.1:g.21087C>T, NG_007149.1:g.21087C>A, NM_001706.5:c.956C>T, NM_001706.5:c.956C>A, NM_001706.4:c.956C>T, NM_001706.4:c.956C>A, NM_001130845.2:c.956C>T, NM_001130845.2:c.956C>A, NM_001130845.1:c.956C>T, NM_001130845.1:c.956C>A, NM_001134738.1:c.956C>T, NM_001134738.1:c…
HGVS: NC_000003.12:g.187728540T>C, NC_000003.11:g.187446328T>C, NG_007149.1:g.21996A>G, NM_001706.5:c.1360A>G, NM_001706.4:c.1360A>G, NM_001130845.2:c.1360A>G, NM_001130845.1:c.1360A>G, NM_001134738.1:c.1360A>G, XM_005247694.4:c.1360A>G, XM_005247694.1:c.1360A>G, XM_011513062.3:c.1360A>G, NM_138931.1:c.1360A>G, NP_001697.2:p.Met454Val, NP_001124317.1:p.Met454Val, NP_001128210.1:p.Met454Val, XP_00…
HGVS: NC_000003.12:g.187729060T>C, NC_000003.11:g.187446848T>C, NG_007149.1:g.21476A>G, NM_001706.5:c.1345A>G, NM_001706.4:c.1345A>G, NM_001130845.2:c.1345A>G, NM_001130845.1:c.1345A>G, NM_001134738.1:c.1345A>G, XM_005247694.4:c.1345A>G, XM_005247694.1:c.1345A>G, XM_011513062.3:c.1345A>G, NM_138931.1:c.1345A>G, NP_001697.2:p.Ile449Val, NP_001124317.1:p.Ile449Val, NP_001128210.1:p.Ile449Val, XP_00…
HGVS: NC_000003.12:g.187733669T>G, NC_000003.11:g.187451457T>G, NG_007149.1:g.16867A>C, NM_001706.5:c.25A>C, NM_001706.4:c.25A>C, NM_001130845.2:c.25A>C, NM_001130845.1:c.25A>C, NM_001134738.1:c.25A>C, XM_005247694.4:c.25A>C, XM_005247694.1:c.25A>C, XM_011513062.3:c.25A>C, NM_138931.1:c.25A>C, NP_001697.2:p.Ile9Leu, NP_001124317.1:p.Ile9Leu, NP_001128210.1:p.Ile9Leu, XP_005247751.1:p.Ile9Leu, XP_…
HGVS: NC_000003.12:g.187729539C>T, NC_000003.11:g.187447327C>T, NG_007149.1:g.20997G>A, NM_001706.5:c.866G>A, NM_001706.4:c.866G>A, NM_001130845.2:c.866G>A, NM_001130845.1:c.866G>A, NM_001134738.1:c.866G>A, XM_005247694.4:c.866G>A, XM_005247694.1:c.866G>A, XM_011513062.3:c.866G>A, NM_138931.1:c.866G>A, NP_001697.2:p.Arg289Gln, NP_001124317.1:p.Arg289Gln, NP_001128210.1:p.Arg289Gln, XP_005247751.1…
HGVS: NC_000003.12:g.187729554G>A, NC_000003.11:g.187447342G>A, NG_007149.1:g.20982C>T, NM_001706.5:c.851C>T, NM_001706.4:c.851C>T, NM_001130845.2:c.851C>T, NM_001130845.1:c.851C>T, NM_001134738.1:c.851C>T, XM_005247694.4:c.851C>T, XM_005247694.1:c.851C>T, XM_011513062.3:c.851C>T, NM_138931.1:c.851C>T, NP_001697.2:p.Ala284Val, NP_001124317.1:p.Ala284Val, NP_001128210.1:p.Ala284Val, XP_005247751.1…
HGVS: NC_000003.12:g.187729935T>C, NC_000003.11:g.187447723T>C, NG_007149.1:g.20601A>G, NM_001706.5:c.470A>G, NM_001706.4:c.470A>G, NM_001130845.2:c.470A>G, NM_001130845.1:c.470A>G, NM_001134738.1:c.470A>G, XM_005247694.4:c.470A>G, XM_005247694.1:c.470A>G, XM_011513062.3:c.470A>G, NM_138931.1:c.470A>G, NP_001697.2:p.Tyr157Cys, NP_001124317.1:p.Tyr157Cys, NP_001128210.1:p.Tyr157Cys, XP_005247751.1…
HGVS: NC_000003.12:g.187726889G>A, NC_000003.11:g.187444677G>A, NG_007149.1:g.23647C>T, NM_001706.5:c.1550C>T, NM_001706.4:c.1550C>T, NM_001130845.2:c.1550C>T, NM_001130845.1:c.1550C>T, XM_005247694.4:c.1550C>T, XM_005247694.1:c.1550C>T, NM_138931.1:c.1550C>T, NP_001697.2:p.Ala517Val, NP_001124317.1:p.Ala517Val, XP_005247751.1:p.Ala517Val
HGVS: NC_000003.12:g.187729204C>A, NC_000003.11:g.187446992C>A, NG_007149.1:g.21332G>T, NM_001706.5:c.1201G>T, NM_001706.4:c.1201G>T, NM_001130845.2:c.1201G>T, NM_001130845.1:c.1201G>T, NM_001134738.1:c.1201G>T, XM_005247694.4:c.1201G>T, XM_005247694.1:c.1201G>T, XM_011513062.3:c.1201G>T, NM_138931.1:c.1201G>T, NP_001697.2:p.Gly401Cys, NP_001124317.1:p.Gly401Cys, NP_001128210.1:p.Gly401Cys, XP_00…
HGVS: NC_000003.12:g.187725621G>C, NC_000003.11:g.187443409G>C, NG_007149.1:g.24915C>G, NM_001706.5:c.1717C>G, NM_001706.4:c.1717C>G, NM_001130845.2:c.1717C>G, NM_001130845.1:c.1717C>G, NM_001134738.1:c.1549C>G, XM_005247694.4:c.1717C>G, XM_005247694.1:c.1717C>G, XM_011513062.3:c.1549C>G, NM_138931.1:c.1717C>G, NP_001697.2:p.Pro573Ala, NP_001124317.1:p.Pro573Ala, NP_001128210.1:p.Pro517Ala, XP_00…
HGVS: NC_000003.12:g.187729980T>G, NC_000003.11:g.187447768T>G, NG_007149.1:g.20556A>C, NM_001706.5:c.425A>C, NM_001706.4:c.425A>C, NM_001130845.2:c.425A>C, NM_001130845.1:c.425A>C, NM_001134738.1:c.425A>C, XM_005247694.4:c.425A>C, XM_005247694.1:c.425A>C, XM_011513062.3:c.425A>C, NM_138931.1:c.425A>C, NP_001697.2:p.Glu142Ala, NP_001124317.1:p.Glu142Ala, NP_001128210.1:p.Glu142Ala, XP_005247751.1…
HGVS: NC_000003.12:g.187731783C>T, NC_000003.11:g.187449571C>T, NG_007149.1:g.18753G>A, NM_001706.5:c.309G>A, NM_001706.4:c.309G>A, NM_001130845.2:c.309G>A, NM_001130845.1:c.309G>A, NM_001134738.1:c.309G>A, XM_005247694.4:c.309G>A, XM_005247694.1:c.309G>A, XM_011513062.3:c.309G>A, NM_138931.1:c.309G>A, NP_001697.2:p.Met103Ile, NP_001124317.1:p.Met103Ile, NP_001128210.1:p.Met103Ile, XP_005247751.1…
HGVS: NC_000003.12:g.187729498C>T, NC_000003.11:g.187447286C>T, NG_007149.1:g.21038G>A, NM_001706.5:c.907G>A, NM_001706.4:c.907G>A, NM_001130845.2:c.907G>A, NM_001130845.1:c.907G>A, NM_001134738.1:c.907G>A, XM_005247694.4:c.907G>A, XM_005247694.1:c.907G>A, XM_011513062.3:c.907G>A, NM_138931.1:c.907G>A, NP_001697.2:p.Glu303Lys, NP_001124317.1:p.Glu303Lys, NP_001128210.1:p.Glu303Lys, XP_005247751.1…
HGVS: NC_000003.12:g.187733578C>T, NC_000003.11:g.187451366C>T, NG_007149.1:g.16958G>A, NM_001706.5:c.116G>A, NM_001706.4:c.116G>A, NM_001130845.2:c.116G>A, NM_001130845.1:c.116G>A, NM_001134738.1:c.116G>A, XM_005247694.4:c.116G>A, XM_005247694.1:c.116G>A, XM_011513062.3:c.116G>A, NM_138931.1:c.116G>A, NP_001697.2:p.Ser39Asn, NP_001124317.1:p.Ser39Asn, NP_001128210.1:p.Ser39Asn, XP_005247751.1:p.…
HGVS: NC_000003.12:g.187728440T>A, NC_000003.11:g.187446228T>A, NG_007149.1:g.22096A>T, NM_001706.5:c.1460A>T, NM_001706.4:c.1460A>T, NM_001130845.2:c.1460A>T, NM_001130845.1:c.1460A>T, NM_001134738.1:c.1460A>T, XM_005247694.4:c.1460A>T, XM_005247694.1:c.1460A>T, XM_011513062.3:c.1460A>T, NM_138931.1:c.1460A>T, NP_001697.2:p.Glu487Val, NP_001124317.1:p.Glu487Val, NP_001128210.1:p.Glu487Val, XP_00…
HGVS: NC_000003.12:g.187729833G>A, NC_000003.11:g.187447621G>A, NG_007149.1:g.20703C>T, NM_001706.5:c.572C>T, NM_001706.4:c.572C>T, NM_001130845.2:c.572C>T, NM_001130845.1:c.572C>T, NM_001134738.1:c.572C>T, XM_005247694.4:c.572C>T, XM_005247694.1:c.572C>T, XM_011513062.3:c.572C>T, NM_138931.1:c.572C>T, NP_001697.2:p.Pro191Leu, NP_001124317.1:p.Pro191Leu, NP_001128210.1:p.Pro191Leu, XP_005247751.1…
HGVS: NC_000003.12:g.187729927G>A, NC_000003.11:g.187447715G>A, NG_007149.1:g.20609C>T, NM_001706.5:c.478C>T, NM_001706.4:c.478C>T, NM_001130845.2:c.478C>T, NM_001130845.1:c.478C>T, NM_001134738.1:c.478C>T, XM_005247694.4:c.478C>T, XM_005247694.1:c.478C>T, XM_011513062.3:c.478C>T, NM_138931.1:c.478C>T, NP_001697.2:p.Arg160Cys, NP_001124317.1:p.Arg160Cys, NP_001128210.1:p.Arg160Cys, XP_005247751.1…
HGVS: NC_000003.12:g.187729353T>A, NC_000003.11:g.187447141T>A, NG_007149.1:g.21183A>T, NM_001706.5:c.1052A>T, NM_001706.4:c.1052A>T, NM_001130845.2:c.1052A>T, NM_001130845.1:c.1052A>T, NM_001134738.1:c.1052A>T, XM_005247694.4:c.1052A>T, XM_005247694.1:c.1052A>T, XM_011513062.3:c.1052A>T, NM_138931.1:c.1052A>T, NP_001697.2:p.Lys351Met, NP_001124317.1:p.Lys351Met, NP_001128210.1:p.Lys351Met, XP_00…
HGVS: NC_000003.12:g.187733618G>A, NC_000003.12:g.187733618G>C, NC_000003.11:g.187451406G>A, NC_000003.11:g.187451406G>C, NG_007149.1:g.16918C>T, NG_007149.1:g.16918C>G, NM_001706.5:c.76C>T, NM_001706.5:c.76C>G, NM_001706.4:c.76C>T, NM_001706.4:c.76C>G, NM_001130845.2:c.76C>T, NM_001130845.2:c.76C>G, NM_001130845.1:c.76C>T, NM_001130845.1:c.76C>G, NM_001134738.1:c.76C>T, NM_001134738.1:c.76C>G, X…
HGVS: NC_000003.12:g.187729987G>A, NC_000003.11:g.187447775G>A, NG_007149.1:g.20549C>T, NM_001706.5:c.418C>T, NM_001706.4:c.418C>T, NM_001130845.2:c.418C>T, NM_001130845.1:c.418C>T, NM_001134738.1:c.418C>T, XM_005247694.4:c.418C>T, XM_005247694.1:c.418C>T, XM_011513062.3:c.418C>T, NM_138931.1:c.418C>T, NP_001697.2:p.Arg140Cys, NP_001124317.1:p.Arg140Cys, NP_001128210.1:p.Arg140Cys, XP_005247751.1…
HGVS: NC_000003.12:g.187728509C>A, NC_000003.11:g.187446297C>A, NG_007149.1:g.22027G>T, NM_001706.5:c.1391G>T, NM_001706.4:c.1391G>T, NM_001130845.2:c.1391G>T, NM_001130845.1:c.1391G>T, NM_001134738.1:c.1391G>T, XM_005247694.4:c.1391G>T, XM_005247694.1:c.1391G>T, XM_011513062.3:c.1391G>T, NM_138931.1:c.1391G>T, NP_001697.2:p.Ser464Ile, NP_001124317.1:p.Ser464Ile, NP_001128210.1:p.Ser464Ile, XP_00…
HGVS: NC_000003.12:g.187729398T>G, NC_000003.11:g.187447186T>G, NG_007149.1:g.21138A>C, NM_001706.5:c.1007A>C, NM_001706.4:c.1007A>C, NM_001130845.2:c.1007A>C, NM_001130845.1:c.1007A>C, NM_001134738.1:c.1007A>C, XM_005247694.4:c.1007A>C, XM_005247694.1:c.1007A>C, XM_011513062.3:c.1007A>C, NM_138931.1:c.1007A>C, NP_001697.2:p.Lys336Thr, NP_001124317.1:p.Lys336Thr, NP_001128210.1:p.Lys336Thr, XP_00…
HGVS: NC_000003.12:g.187729485G>A, NC_000003.12:g.187729485G>C, NC_000003.11:g.187447273G>A, NC_000003.11:g.187447273G>C, NG_007149.1:g.21051C>T, NG_007149.1:g.21051C>G, NM_001706.5:c.920C>T, NM_001706.5:c.920C>G, NM_001706.4:c.920C>T, NM_001706.4:c.920C>G, NM_001130845.2:c.920C>T, NM_001130845.2:c.920C>G, NM_001130845.1:c.920C>T, NM_001130845.1:c.920C>G, NM_001134738.1:c.920C>T, NM_001134738.1:c…
HGVS: NC_000003.12:g.187726743T>G, NC_000003.11:g.187444531T>G, NG_007149.1:g.23793A>C, NM_001706.5:c.1696A>C, NM_001706.4:c.1696A>C, NM_001130845.2:c.1696A>C, NM_001130845.1:c.1696A>C, XM_005247694.4:c.1696A>C, XM_005247694.1:c.1696A>C, NM_138931.1:c.1696A>C, NP_001697.2:p.Thr566Pro, NP_001124317.1:p.Thr566Pro, XP_005247751.1:p.Thr566Pro
HGVS: NC_000003.12:g.187729128T>C, NC_000003.12:g.187729128T>G, NC_000003.11:g.187446916T>C, NC_000003.11:g.187446916T>G, NG_007149.1:g.21408A>G, NG_007149.1:g.21408A>C, NM_001706.5:c.1277A>G, NM_001706.5:c.1277A>C, NM_001706.4:c.1277A>G, NM_001706.4:c.1277A>C, NM_001130845.2:c.1277A>G, NM_001130845.2:c.1277A>C, NM_001130845.1:c.1277A>G, NM_001130845.1:c.1277A>C, NM_001134738.1:c.1277A>G, NM_0011…
HGVS: NC_000003.12:g.187729142C>A, NC_000003.11:g.187446930C>A, NG_007149.1:g.21394G>T, NM_001706.5:c.1263G>T, NM_001706.4:c.1263G>T, NM_001130845.2:c.1263G>T, NM_001130845.1:c.1263G>T, NM_001134738.1:c.1263G>T, XM_005247694.4:c.1263G>T, XM_005247694.1:c.1263G>T, XM_011513062.3:c.1263G>T, NM_138931.1:c.1263G>T, NP_001697.2:p.Glu421Asp, NP_001124317.1:p.Glu421Asp, NP_001128210.1:p.Glu421Asp, XP_00…
HGVS: NC_000003.12:g.187729198G>C, NC_000003.12:g.187729198G>T, NC_000003.11:g.187446986G>C, NC_000003.11:g.187446986G>T, NG_007149.1:g.21338C>G, NG_007149.1:g.21338C>A, NM_001706.5:c.1207C>G, NM_001706.5:c.1207C>A, NM_001706.4:c.1207C>G, NM_001706.4:c.1207C>A, NM_001130845.2:c.1207C>G, NM_001130845.2:c.1207C>A, NM_001130845.1:c.1207C>G, NM_001130845.1:c.1207C>A, NM_001134738.1:c.1207C>G, NM_0011…
HGVS: NC_000003.12:g.187726835C>G, NC_000003.12:g.187726835C>T, NC_000003.11:g.187444623C>G, NC_000003.11:g.187444623C>T, NG_007149.1:g.23701G>C, NG_007149.1:g.23701G>A, NM_001706.5:c.1604G>C, NM_001706.5:c.1604G>A, NM_001706.4:c.1604G>C, NM_001706.4:c.1604G>A, NM_001130845.2:c.1604G>C, NM_001130845.2:c.1604G>A, NM_001130845.1:c.1604G>C, NM_001130845.1:c.1604G>A, XM_005247694.4:c.1604G>C, XM_0052…
HGVS: NC_000003.12:g.187729596C>G, NC_000003.12:g.187729596C>T, NC_000003.11:g.187447384C>G, NC_000003.11:g.187447384C>T, NG_007149.1:g.20940G>C, NG_007149.1:g.20940G>A, NM_001706.5:c.809G>C, NM_001706.5:c.809G>A, NM_001706.4:c.809G>C, NM_001706.4:c.809G>A, NM_001130845.2:c.809G>C, NM_001130845.2:c.809G>A, NM_001130845.1:c.809G>C, NM_001130845.1:c.809G>A, NM_001134738.1:c.809G>C, NM_001134738.1:c…
HGVS: NC_000003.12:g.187731812G>A, NC_000003.11:g.187449600G>A, NG_007149.1:g.18724C>T, NM_001706.5:c.280C>T, NM_001706.4:c.280C>T, NM_001130845.2:c.280C>T, NM_001130845.1:c.280C>T, NM_001134738.1:c.280C>T, XM_005247694.4:c.280C>T, XM_005247694.1:c.280C>T, XM_011513062.3:c.280C>T, NM_138931.1:c.280C>T, NP_001697.2:p.Arg94Trp, NP_001124317.1:p.Arg94Trp, NP_001128210.1:p.Arg94Trp, XP_005247751.1:p.…
HGVS: NC_000003.12:g.187731743C>A, NC_000003.11:g.187449531C>A, NG_007149.1:g.18793G>T, NM_001706.5:c.349G>T, NM_001706.4:c.349G>T, NM_001130845.2:c.349G>T, NM_001130845.1:c.349G>T, NM_001134738.1:c.349G>T, XM_005247694.4:c.349G>T, XM_005247694.1:c.349G>T, XM_011513062.3:c.349G>T, NM_138931.1:c.349G>T, NP_001697.2:p.Val117Phe, NP_001124317.1:p.Val117Phe, NP_001128210.1:p.Val117Phe, XP_005247751.1…
HGVS: NC_000003.12:g.187731800G>A, NC_000003.12:g.187731800G>T, NC_000003.11:g.187449588G>A, NC_000003.11:g.187449588G>T, NG_007149.1:g.18736C>T, NG_007149.1:g.18736C>A, NM_001706.5:c.292C>T, NM_001706.5:c.292C>A, NM_001706.4:c.292C>T, NM_001706.4:c.292C>A, NM_001130845.2:c.292C>T, NM_001130845.2:c.292C>A, NM_001130845.1:c.292C>T, NM_001130845.1:c.292C>A, NM_001134738.1:c.292C>T, NM_001134738.1:c…
HGVS: NC_000003.12:g.187725066G>A, NC_000003.11:g.187442854G>A, NG_007149.1:g.25470C>T, NM_001706.5:c.1852C>T, NM_001706.4:c.1852C>T, NM_001130845.2:c.1852C>T, NM_001130845.1:c.1852C>T, NM_001134738.1:c.1684C>T, XM_005247694.4:c.1852C>T, XM_005247694.1:c.1852C>T, XM_011513062.3:c.1684C>T, NM_138931.1:c.1852C>T, NP_001697.2:p.Arg618Cys, NP_001124317.1:p.Arg618Cys, NP_001128210.1:p.Arg562Cys, XP_00…
HGVS: NC_000003.12:g.187726758G>T, NC_000003.11:g.187444546G>T, NG_007149.1:g.23778C>A, NM_001706.5:c.1681C>A, NM_001706.4:c.1681C>A, NM_001130845.2:c.1681C>A, NM_001130845.1:c.1681C>A, XM_005247694.4:c.1681C>A, XM_005247694.1:c.1681C>A, NM_138931.1:c.1681C>A, NP_001697.2:p.Leu561Ile, NP_001124317.1:p.Leu561Ile, XP_005247751.1:p.Leu561Ile
HGVS: NC_000003.12:g.187729636T>C, NC_000003.11:g.187447424T>C, NG_007149.1:g.20900A>G, NM_001706.5:c.769A>G, NM_001706.4:c.769A>G, NM_001130845.2:c.769A>G, NM_001130845.1:c.769A>G, NM_001134738.1:c.769A>G, XM_005247694.4:c.769A>G, XM_005247694.1:c.769A>G, XM_011513062.3:c.769A>G, NM_138931.1:c.769A>G, NP_001697.2:p.Asn257Asp, NP_001124317.1:p.Asn257Asp, NP_001128210.1:p.Asn257Asp, XP_005247751.1…
HGVS: NC_000003.12:g.187729648C>T, NC_000003.11:g.187447436C>T, NG_007149.1:g.20888G>A, NM_001706.5:c.757G>A, NM_001706.4:c.757G>A, NM_001130845.2:c.757G>A, NM_001130845.1:c.757G>A, NM_001134738.1:c.757G>A, XM_005247694.4:c.757G>A, XM_005247694.1:c.757G>A, XM_011513062.3:c.757G>A, NM_138931.1:c.757G>A, NP_001697.2:p.Val253Met, NP_001124317.1:p.Val253Met, NP_001128210.1:p.Val253Met, XP_005247751.1…
HGVS: NC_000003.12:g.187729185G>T, NC_000003.11:g.187446973G>T, NG_007149.1:g.21351C>A, NM_001706.5:c.1220C>A, NM_001706.4:c.1220C>A, NM_001130845.2:c.1220C>A, NM_001130845.1:c.1220C>A, NM_001134738.1:c.1220C>A, XM_005247694.4:c.1220C>A, XM_005247694.1:c.1220C>A, XM_011513062.3:c.1220C>A, NM_138931.1:c.1220C>A, NP_001697.2:p.Ala407Asp, NP_001124317.1:p.Ala407Asp, NP_001128210.1:p.Ala407Asp, XP_00…
HGVS: NC_000003.12:g.187729764C>T, NC_000003.11:g.187447552C>T, NG_007149.1:g.20772G>A, NM_001706.5:c.641G>A, NM_001706.4:c.641G>A, NM_001130845.2:c.641G>A, NM_001130845.1:c.641G>A, NM_001134738.1:c.641G>A, XM_005247694.4:c.641G>A, XM_005247694.1:c.641G>A, XM_011513062.3:c.641G>A, NM_138931.1:c.641G>A, NP_001697.2:p.Arg214Gln, NP_001124317.1:p.Arg214Gln, NP_001128210.1:p.Arg214Gln, XP_005247751.1…
HGVS: NC_000003.12:g.187731889T>C, NC_000003.11:g.187449677T>C, NG_007149.1:g.18647A>G, NM_001706.5:c.203A>G, NM_001706.4:c.203A>G, NM_001130845.2:c.203A>G, NM_001130845.1:c.203A>G, NM_001134738.1:c.203A>G, XM_005247694.4:c.203A>G, XM_005247694.1:c.203A>G, XM_011513062.3:c.203A>G, NM_138931.1:c.203A>G, NP_001697.2:p.Asn68Ser, NP_001124317.1:p.Asn68Ser, NP_001128210.1:p.Asn68Ser, XP_005247751.1:p.…
HGVS: NC_000003.12:g.187728414T>C, NC_000003.12:g.187728414T>G, NC_000003.11:g.187446202T>C, NC_000003.11:g.187446202T>G, NG_007149.1:g.22122A>G, NG_007149.1:g.22122A>C, NM_001706.5:c.1486A>G, NM_001706.5:c.1486A>C, NM_001706.4:c.1486A>G, NM_001706.4:c.1486A>C, NM_001130845.2:c.1486A>G, NM_001130845.2:c.1486A>C, NM_001130845.1:c.1486A>G, NM_001130845.1:c.1486A>C, NM_001134738.1:c.1486A>G, NM_0011…
HGVS: NC_000003.12:g.187730004G>A, NC_000003.11:g.187447792G>A, NG_007149.1:g.20532C>T, NM_001706.5:c.401C>T, NM_001706.4:c.401C>T, NM_001130845.2:c.401C>T, NM_001130845.1:c.401C>T, NM_001134738.1:c.401C>T, XM_005247694.4:c.401C>T, XM_005247694.1:c.401C>T, XM_011513062.3:c.401C>T, NM_138931.1:c.401C>T, NP_001697.2:p.Ser134Phe, NP_001124317.1:p.Ser134Phe, NP_001128210.1:p.Ser134Phe, XP_005247751.1…
HGVS: NC_000003.12:g.187729122G>A, NC_000003.11:g.187446910G>A, NG_007149.1:g.21414C>T, NM_001706.5:c.1283C>T, NM_001706.4:c.1283C>T, NM_001130845.2:c.1283C>T, NM_001130845.1:c.1283C>T, NM_001134738.1:c.1283C>T, XM_005247694.4:c.1283C>T, XM_005247694.1:c.1283C>T, XM_011513062.3:c.1283C>T, NM_138931.1:c.1283C>T, NP_001697.2:p.Pro428Leu, NP_001124317.1:p.Pro428Leu, NP_001128210.1:p.Pro428Leu, XP_00…
HGVS: NC_000003.12:g.187726820G>T, NC_000003.11:g.187444608G>T, NG_007149.1:g.23716C>A, NM_001706.5:c.1619C>A, NM_001706.4:c.1619C>A, NM_001130845.2:c.1619C>A, NM_001130845.1:c.1619C>A, XM_005247694.4:c.1619C>A, XM_005247694.1:c.1619C>A, NM_138931.1:c.1619C>A, NP_001697.2:p.Thr540Asn, NP_001124317.1:p.Thr540Asn, XP_005247751.1:p.Thr540Asn
HGVS: NC_000003.12:g.187729972T>G, NC_000003.11:g.187447760T>G, NG_007149.1:g.20564A>C, NM_001706.5:c.433A>C, NM_001706.4:c.433A>C, NM_001130845.2:c.433A>C, NM_001130845.1:c.433A>C, NM_001134738.1:c.433A>C, XM_005247694.4:c.433A>C, XM_005247694.1:c.433A>C, XM_011513062.3:c.433A>C, NM_138931.1:c.433A>C, NP_001697.2:p.Asn145His, NP_001124317.1:p.Asn145His, NP_001128210.1:p.Asn145His, XP_005247751.1…
HGVS: NC_000003.12:g.187731913A>G, NC_000003.11:g.187449701A>G, NG_007149.1:g.18623T>C, NM_001706.5:c.179T>C, NM_001706.4:c.179T>C, NM_001130845.2:c.179T>C, NM_001130845.1:c.179T>C, NM_001134738.1:c.179T>C, XM_005247694.4:c.179T>C, XM_005247694.1:c.179T>C, XM_011513062.3:c.179T>C, NM_138931.1:c.179T>C, NP_001697.2:p.Ile60Thr, NP_001124317.1:p.Ile60Thr, NP_001128210.1:p.Ile60Thr, XP_005247751.1:p.…
HGVS: NC_000003.12:g.187729587A>G, NC_000003.11:g.187447375A>G, NG_007149.1:g.20949T>C, NM_001706.5:c.818T>C, NM_001706.4:c.818T>C, NM_001130845.2:c.818T>C, NM_001130845.1:c.818T>C, NM_001134738.1:c.818T>C, XM_005247694.4:c.818T>C, XM_005247694.1:c.818T>C, XM_011513062.3:c.818T>C, NM_138931.1:c.818T>C, NP_001697.2:p.Met273Thr, NP_001124317.1:p.Met273Thr, NP_001128210.1:p.Met273Thr, XP_005247751.1…
HGVS: NC_000003.12:g.187729857C>T, NC_000003.11:g.187447645C>T, NG_007149.1:g.20679G>A, NM_001706.5:c.548G>A, NM_001706.4:c.548G>A, NM_001130845.2:c.548G>A, NM_001130845.1:c.548G>A, NM_001134738.1:c.548G>A, XM_005247694.4:c.548G>A, XM_005247694.1:c.548G>A, XM_011513062.3:c.548G>A, NM_138931.1:c.548G>A, NP_001697.2:p.Ser183Asn, NP_001124317.1:p.Ser183Asn, NP_001128210.1:p.Ser183Asn, XP_005247751.1…
HGVS: NC_000003.12:g.187729072G>A, NC_000003.11:g.187446860G>A, NG_007149.1:g.21464C>T, NM_001706.5:c.1333C>T, NM_001706.4:c.1333C>T, NM_001130845.2:c.1333C>T, NM_001130845.1:c.1333C>T, NM_001134738.1:c.1333C>T, XM_005247694.4:c.1333C>T, XM_005247694.1:c.1333C>T, XM_011513062.3:c.1333C>T, NM_138931.1:c.1333C>T, NP_001697.2:p.Arg445Trp, NP_001124317.1:p.Arg445Trp, NP_001128210.1:p.Arg445Trp, XP_00…
HGVS: NC_000003.12:g.187728397C>T, NC_000003.11:g.187446185C>T, NG_007149.1:g.22139G>A, NM_001706.5:c.1503G>A, NM_001706.4:c.1503G>A, NM_001130845.2:c.1503G>A, NM_001130845.1:c.1503G>A, NM_001134738.1:c.1503G>A, XM_005247694.4:c.1503G>A, XM_005247694.1:c.1503G>A, XM_011513062.3:c.1503G>A, NM_138931.1:c.1503G>A, NP_001697.2:p.Met501Ile, NP_001124317.1:p.Met501Ile, NP_001128210.1:p.Met501Ile, XP_00…
HGVS: NC_000003.12:g.187728462A>G, NC_000003.11:g.187446250A>G, NG_007149.1:g.22074T>C, NM_001706.5:c.1438T>C, NM_001706.4:c.1438T>C, NM_001130845.2:c.1438T>C, NM_001130845.1:c.1438T>C, NM_001134738.1:c.1438T>C, XM_005247694.4:c.1438T>C, XM_005247694.1:c.1438T>C, XM_011513062.3:c.1438T>C, NM_138931.1:c.1438T>C, NP_001697.2:p.Ser480Pro, NP_001124317.1:p.Ser480Pro, NP_001128210.1:p.Ser480Pro, XP_00…
HGVS: NC_000003.12:g.187729461T>C, NC_000003.11:g.187447249T>C, NG_007149.1:g.21075A>G, NM_001706.5:c.944A>G, NM_001706.4:c.944A>G, NM_001130845.2:c.944A>G, NM_001130845.1:c.944A>G, NM_001134738.1:c.944A>G, XM_005247694.4:c.944A>G, XM_005247694.1:c.944A>G, XM_011513062.3:c.944A>G, NM_138931.1:c.944A>G, NP_001697.2:p.His315Arg, NP_001124317.1:p.His315Arg, NP_001128210.1:p.His315Arg, XP_005247751.1…
HGVS: NC_000003.12:g.187729314G>A, NC_000003.11:g.187447102G>A, NG_007149.1:g.21222C>T, NM_001706.5:c.1091C>T, NM_001706.4:c.1091C>T, NM_001130845.2:c.1091C>T, NM_001130845.1:c.1091C>T, NM_001134738.1:c.1091C>T, XM_005247694.4:c.1091C>T, XM_005247694.1:c.1091C>T, XM_011513062.3:c.1091C>T, NM_138931.1:c.1091C>T, NP_001697.2:p.Ala364Val, NP_001124317.1:p.Ala364Val, NP_001128210.1:p.Ala364Val, XP_00…
HGVS: NC_000003.12:g.187729426C>A, NC_000003.11:g.187447214C>A, NG_007149.1:g.21110G>T, NM_001706.5:c.979G>T, NM_001706.4:c.979G>T, NM_001130845.2:c.979G>T, NM_001130845.1:c.979G>T, NM_001134738.1:c.979G>T, XM_005247694.4:c.979G>T, XM_005247694.1:c.979G>T, XM_011513062.3:c.979G>T, NM_138931.1:c.979G>T, NP_001697.2:p.Gly327Cys, NP_001124317.1:p.Gly327Cys, NP_001128210.1:p.Gly327Cys, XP_005247751.1…
HGVS: NC_000003.12:g.187729794C>T, NC_000003.11:g.187447582C>T, NG_007149.1:g.20742G>A, NM_001706.5:c.611G>A, NM_001706.4:c.611G>A, NM_001130845.2:c.611G>A, NM_001130845.1:c.611G>A, NM_001134738.1:c.611G>A, XM_005247694.4:c.611G>A, XM_005247694.1:c.611G>A, XM_011513062.3:c.611G>A, NM_138931.1:c.611G>A, NP_001697.2:p.Ser204Asn, NP_001124317.1:p.Ser204Asn, NP_001128210.1:p.Ser204Asn, XP_005247751.1…
HGVS: NC_000003.12:g.187731770T>C, NC_000003.11:g.187449558T>C, NG_007149.1:g.18766A>G, NM_001706.5:c.322A>G, NM_001706.4:c.322A>G, NM_001130845.2:c.322A>G, NM_001130845.1:c.322A>G, NM_001134738.1:c.322A>G, XM_005247694.4:c.322A>G, XM_005247694.1:c.322A>G, XM_011513062.3:c.322A>G, NM_138931.1:c.322A>G, NP_001697.2:p.Thr108Ala, NP_001124317.1:p.Thr108Ala, NP_001128210.1:p.Thr108Ala, XP_005247751.1…
HGVS: NC_000003.12:g.187725516C>T, NC_000003.11:g.187443304C>T, NG_007149.1:g.25020G>A, NM_001706.5:c.1822G>A, NM_001706.4:c.1822G>A, NM_001130845.2:c.1822G>A, NM_001130845.1:c.1822G>A, NM_001134738.1:c.1654G>A, XM_005247694.4:c.1822G>A, XM_005247694.1:c.1822G>A, XM_011513062.3:c.1654G>A, NM_138931.1:c.1822G>A, NP_001697.2:p.Gly608Arg, NP_001124317.1:p.Gly608Arg, NP_001128210.1:p.Gly552Arg, XP_00…
HGVS: NC_000003.12:g.187728487G>A, NC_000003.12:g.187728487G>T, NC_000003.11:g.187446275G>A, NC_000003.11:g.187446275G>T, NG_007149.1:g.22049C>T, NG_007149.1:g.22049C>A, NM_001706.5:c.1413C>T, NM_001706.5:c.1413C>A, NM_001706.4:c.1413C>T, NM_001706.4:c.1413C>A, NM_001130845.2:c.1413C>T, NM_001130845.2:c.1413C>A, NM_001130845.1:c.1413C>T, NM_001130845.1:c.1413C>A, NM_001134738.1:c.1413C>T, NM_0011…
HGVS: NC_000003.12:g.187728527G>A, NC_000003.11:g.187446315G>A, NG_007149.1:g.22009C>T, NM_001706.5:c.1373C>T, NM_001706.4:c.1373C>T, NM_001130845.2:c.1373C>T, NM_001130845.1:c.1373C>T, NM_001134738.1:c.1373C>T, XM_005247694.4:c.1373C>T, XM_005247694.1:c.1373C>T, XM_011513062.3:c.1373C>T, NM_138931.1:c.1373C>T, NP_001697.2:p.Pro458Leu, NP_001124317.1:p.Pro458Leu, NP_001128210.1:p.Pro458Leu, XP_00…
HGVS: NC_000003.12:g.187729612T>C, NC_000003.11:g.187447400T>C, NG_007149.1:g.20924A>G, NM_001706.5:c.793A>G, NM_001706.4:c.793A>G, NM_001130845.2:c.793A>G, NM_001130845.1:c.793A>G, NM_001134738.1:c.793A>G, XM_005247694.4:c.793A>G, XM_005247694.1:c.793A>G, XM_011513062.3:c.793A>G, NM_138931.1:c.793A>G, NP_001697.2:p.Ile265Val, NP_001124317.1:p.Ile265Val, NP_001128210.1:p.Ile265Val, XP_005247751.1…
HGVS: NC_000003.12:g.187729523G>T, NC_000003.11:g.187447311G>T, NG_007149.1:g.21013C>A, NM_001706.5:c.882C>A, NM_001706.4:c.882C>A, NM_001130845.2:c.882C>A, NM_001130845.1:c.882C>A, NM_001134738.1:c.882C>A, XM_005247694.4:c.882C>A, XM_005247694.1:c.882C>A, XM_011513062.3:c.882C>A, NM_138931.1:c.882C>A, NP_001697.2:p.Phe294Leu, NP_001124317.1:p.Phe294Leu, NP_001128210.1:p.Phe294Leu, XP_005247751.1…
HGVS: NC_000003.12:g.187728372C>T, NC_000003.11:g.187446160C>T, NG_007149.1:g.22164G>A, NM_001706.5:c.1528G>A, NM_001706.4:c.1528G>A, NM_001130845.2:c.1528G>A, NM_001130845.1:c.1528G>A, NM_001134738.1:c.1528G>A, XM_005247694.4:c.1528G>A, XM_005247694.1:c.1528G>A, XM_011513062.3:c.1528G>A, NM_138931.1:c.1528G>A, NP_001697.2:p.Asp510Asn, NP_001124317.1:p.Asp510Asn, NP_001128210.1:p.Asp510Asn, XP_00…
HGVS: NC_000003.12:g.187728477A>G, NC_000003.11:g.187446265A>G, NG_007149.1:g.22059T>C, NM_001706.5:c.1423T>C, NM_001706.4:c.1423T>C, NM_001130845.2:c.1423T>C, NM_001130845.1:c.1423T>C, NM_001134738.1:c.1423T>C, XM_005247694.4:c.1423T>C, XM_005247694.1:c.1423T>C, XM_011513062.3:c.1423T>C, NM_138931.1:c.1423T>C, NP_001697.2:p.Cys475Arg, NP_001124317.1:p.Cys475Arg, NP_001128210.1:p.Cys475Arg, XP_00…
HGVS: NC_000003.12:g.187729692A>T, NC_000003.11:g.187447480A>T, NG_007149.1:g.20844T>A, NM_001706.5:c.713T>A, NM_001706.4:c.713T>A, NM_001130845.2:c.713T>A, NM_001130845.1:c.713T>A, NM_001134738.1:c.713T>A, XM_005247694.4:c.713T>A, XM_005247694.1:c.713T>A, XM_011513062.3:c.713T>A, NM_138931.1:c.713T>A, NP_001697.2:p.Val238Asp, NP_001124317.1:p.Val238Asp, NP_001128210.1:p.Val238Asp, XP_005247751.1…
HGVS: NC_000003.12:g.187729240T>C, NC_000003.11:g.187447028T>C, NG_007149.1:g.21296A>G, NM_001706.5:c.1165A>G, NM_001706.4:c.1165A>G, NM_001130845.2:c.1165A>G, NM_001130845.1:c.1165A>G, NM_001134738.1:c.1165A>G, XM_005247694.4:c.1165A>G, XM_005247694.1:c.1165A>G, XM_011513062.3:c.1165A>G, NM_138931.1:c.1165A>G, NP_001697.2:p.Asn389Asp, NP_001124317.1:p.Asn389Asp, NP_001128210.1:p.Asn389Asp, XP_00…
HGVS: NC_000003.12:g.187725006G>A, NC_000003.11:g.187442794G>A, NG_007149.1:g.25530C>T, NM_001706.5:c.1912C>T, NM_001706.4:c.1912C>T, NM_001130845.2:c.1912C>T, NM_001130845.1:c.1912C>T, NM_001134738.1:c.1744C>T, XM_005247694.4:c.1912C>T, XM_005247694.1:c.1912C>T, XM_011513062.3:c.1744C>T, NM_138931.1:c.1912C>T, NP_001697.2:p.Arg638Cys, NP_001124317.1:p.Arg638Cys, NP_001128210.1:p.Arg582Cys, XP_00…
HGVS: NC_000003.12:g.187729221G>T, NC_000003.11:g.187447009G>T, NG_007149.1:g.21315C>A, NM_001706.5:c.1184C>A, NM_001706.4:c.1184C>A, NM_001130845.2:c.1184C>A, NM_001130845.1:c.1184C>A, NM_001134738.1:c.1184C>A, XM_005247694.4:c.1184C>A, XM_005247694.1:c.1184C>A, XM_011513062.3:c.1184C>A, NM_138931.1:c.1184C>A, NP_001697.2:p.Pro395His, NP_001124317.1:p.Pro395His, NP_001128210.1:p.Pro395His, XP_00…
HGVS: NC_000003.12:g.187722481G>A, NC_000003.11:g.187440269G>A, NG_007149.1:g.28055C>T, NM_001706.5:c.2098C>T, NM_001706.4:c.2098C>T, NM_001130845.2:c.2098C>T, NM_001130845.1:c.2098C>T, NM_001134738.1:c.1930C>T, XM_005247694.4:c.2098C>T, XM_005247694.1:c.2098C>T, XM_011513062.3:c.1930C>T, NM_138931.1:c.2098C>T, NP_001697.2:p.Pro700Ser, NP_001124317.1:p.Pro700Ser, NP_001128210.1:p.Pro644Ser, XP_00…
HGVS: NC_000003.12:g.187729957T>C, NC_000003.11:g.187447745T>C, NG_007149.1:g.20579A>G, NM_001706.5:c.448A>G, NM_001706.4:c.448A>G, NM_001130845.2:c.448A>G, NM_001130845.1:c.448A>G, NM_001134738.1:c.448A>G, XM_005247694.4:c.448A>G, XM_005247694.1:c.448A>G, XM_011513062.3:c.448A>G, NM_138931.1:c.448A>G, NP_001697.2:p.Met150Val, NP_001124317.1:p.Met150Val, NP_001128210.1:p.Met150Val, XP_005247751.1…
HGVS: NC_000003.12:g.187729514G>T, NC_000003.11:g.187447302G>T, NG_007149.1:g.21022C>A, NM_001706.5:c.891C>A, NM_001706.4:c.891C>A, NM_001130845.2:c.891C>A, NM_001130845.1:c.891C>A, NM_001134738.1:c.891C>A, XM_005247694.4:c.891C>A, XM_005247694.1:c.891C>A, XM_011513062.3:c.891C>A, NM_138931.1:c.891C>A, NP_001697.2:p.Asp297Glu, NP_001124317.1:p.Asp297Glu, NP_001128210.1:p.Asp297Glu, XP_005247751.1…
HGVS: NC_000003.12:g.187728489G>A, NC_000003.11:g.187446277G>A, NG_007149.1:g.22047C>T, NM_001706.5:c.1411C>T, NM_001706.4:c.1411C>T, NM_001130845.2:c.1411C>T, NM_001130845.1:c.1411C>T, NM_001134738.1:c.1411C>T, XM_005247694.4:c.1411C>T, XM_005247694.1:c.1411C>T, XM_011513062.3:c.1411C>T, NM_138931.1:c.1411C>T, NP_001697.2:p.His471Tyr, NP_001124317.1:p.His471Tyr, NP_001128210.1:p.His471Tyr, XP_00…
HGVS: NC_000003.12:g.187729666A>T, NC_000003.11:g.187447454A>T, NG_007149.1:g.20870T>A, NM_001706.5:c.739T>A, NM_001706.4:c.739T>A, NM_001130845.2:c.739T>A, NM_001130845.1:c.739T>A, NM_001134738.1:c.739T>A, XM_005247694.4:c.739T>A, XM_005247694.1:c.739T>A, XM_011513062.3:c.739T>A, NM_138931.1:c.739T>A, NP_001697.2:p.Leu247Met, NP_001124317.1:p.Leu247Met, NP_001128210.1:p.Leu247Met, XP_005247751.1…
HGVS: NC_000003.12:g.187731875T>C, NC_000003.11:g.187449663T>C, NG_007149.1:g.18661A>G, NM_001706.5:c.217A>G, NM_001706.4:c.217A>G, NM_001130845.2:c.217A>G, NM_001130845.1:c.217A>G, NM_001134738.1:c.217A>G, XM_005247694.4:c.217A>G, XM_005247694.1:c.217A>G, XM_011513062.3:c.217A>G, NM_138931.1:c.217A>G, NP_001697.2:p.Asn73Asp, NP_001124317.1:p.Asn73Asp, NP_001128210.1:p.Asn73Asp, XP_005247751.1:p.…
HGVS: NC_000003.12:g.187733662A>G, NC_000003.11:g.187451450A>G, NG_007149.1:g.16874T>C, NM_001706.5:c.32T>C, NM_001706.4:c.32T>C, NM_001130845.2:c.32T>C, NM_001130845.1:c.32T>C, NM_001134738.1:c.32T>C, XM_005247694.4:c.32T>C, XM_005247694.1:c.32T>C, XM_011513062.3:c.32T>C, NM_138931.1:c.32T>C, NP_001697.2:p.Phe11Ser, NP_001124317.1:p.Phe11Ser, NP_001128210.1:p.Phe11Ser, XP_005247751.1:p.Phe11Ser,…
HGVS: NC_000003.12:g.187729567C>T, NC_000003.11:g.187447355C>T, NG_007149.1:g.20969G>A, NM_001706.5:c.838G>A, NM_001706.4:c.838G>A, NM_001130845.2:c.838G>A, NM_001130845.1:c.838G>A, NM_001134738.1:c.838G>A, XM_005247694.4:c.838G>A, XM_005247694.1:c.838G>A, XM_011513062.3:c.838G>A, NM_138931.1:c.838G>A, NP_001697.2:p.Gly280Ser, NP_001124317.1:p.Gly280Ser, NP_001128210.1:p.Gly280Ser, XP_005247751.1…
HGVS: NC_000003.12:g.187730005A>G, NC_000003.11:g.187447793A>G, NG_007149.1:g.20531T>C, NM_001706.5:c.400T>C, NM_001706.4:c.400T>C, NM_001130845.2:c.400T>C, NM_001130845.1:c.400T>C, NM_001134738.1:c.400T>C, XM_005247694.4:c.400T>C, XM_005247694.1:c.400T>C, XM_011513062.3:c.400T>C, NM_138931.1:c.400T>C, NP_001697.2:p.Ser134Pro, NP_001124317.1:p.Ser134Pro, NP_001128210.1:p.Ser134Pro, XP_005247751.1…
HGVS: NC_000003.12:g.187729584T>G, NC_000003.11:g.187447372T>G, NG_007149.1:g.20952A>C, NM_001706.5:c.821A>C, NM_001706.4:c.821A>C, NM_001130845.2:c.821A>C, NM_001130845.1:c.821A>C, NM_001134738.1:c.821A>C, XM_005247694.4:c.821A>C, XM_005247694.1:c.821A>C, XM_011513062.3:c.821A>C, NM_138931.1:c.821A>C, NP_001697.2:p.His274Pro, NP_001124317.1:p.His274Pro, NP_001128210.1:p.His274Pro, XP_005247751.1…
HGVS: NC_000003.12:g.187729089G>A, NC_000003.11:g.187446877G>A, NG_007149.1:g.21447C>T, NM_001706.5:c.1316C>T, NM_001706.4:c.1316C>T, NM_001130845.2:c.1316C>T, NM_001130845.1:c.1316C>T, NM_001134738.1:c.1316C>T, XM_005247694.4:c.1316C>T, XM_005247694.1:c.1316C>T, XM_011513062.3:c.1316C>T, NM_138931.1:c.1316C>T, NP_001697.2:p.Thr439Ile, NP_001124317.1:p.Thr439Ile, NP_001128210.1:p.Thr439Ile, XP_00…
HGVS: NC_000003.12:g.187731745T>C, NC_000003.11:g.187449533T>C, NG_007149.1:g.18791A>G, NM_001706.5:c.347A>G, NM_001706.4:c.347A>G, NM_001130845.2:c.347A>G, NM_001130845.1:c.347A>G, NM_001134738.1:c.347A>G, XM_005247694.4:c.347A>G, XM_005247694.1:c.347A>G, XM_011513062.3:c.347A>G, NM_138931.1:c.347A>G, NP_001697.2:p.His116Arg, NP_001124317.1:p.His116Arg, NP_001128210.1:p.His116Arg, XP_005247751.1…
HGVS: NC_000003.12:g.187729261C>T, NC_000003.11:g.187447049C>T, NG_007149.1:g.21275G>A, NM_001706.5:c.1144G>A, NM_001706.4:c.1144G>A, NM_001130845.2:c.1144G>A, NM_001130845.1:c.1144G>A, NM_001134738.1:c.1144G>A, XM_005247694.4:c.1144G>A, XM_005247694.1:c.1144G>A, XM_011513062.3:c.1144G>A, NM_138931.1:c.1144G>A, NP_001697.2:p.Val382Met, NP_001124317.1:p.Val382Met, NP_001128210.1:p.Val382Met, XP_00…
HGVS: NC_000003.12:g.187729144C>G, NC_000003.11:g.187446932C>G, NG_007149.1:g.21392G>C, NM_001706.5:c.1261G>C, NM_001706.4:c.1261G>C, NM_001130845.2:c.1261G>C, NM_001130845.1:c.1261G>C, NM_001134738.1:c.1261G>C, XM_005247694.4:c.1261G>C, XM_005247694.1:c.1261G>C, XM_011513062.3:c.1261G>C, NM_138931.1:c.1261G>C, NP_001697.2:p.Glu421Gln, NP_001124317.1:p.Glu421Gln, NP_001128210.1:p.Glu421Gln, XP_00…
HGVS: NC_000003.12:g.187729516C>G, NC_000003.11:g.187447304C>G, NG_007149.1:g.21020G>C, NM_001706.5:c.889G>C, NM_001706.4:c.889G>C, NM_001130845.2:c.889G>C, NM_001130845.1:c.889G>C, NM_001134738.1:c.889G>C, XM_005247694.4:c.889G>C, XM_005247694.1:c.889G>C, XM_011513062.3:c.889G>C, NM_138931.1:c.889G>C, NP_001697.2:p.Asp297His, NP_001124317.1:p.Asp297His, NP_001128210.1:p.Asp297His, XP_005247751.1…
HGVS: NC_000003.12:g.187724972A>G, NC_000003.11:g.187442760A>G, NG_007149.1:g.25564T>C, NM_001706.5:c.1946T>C, NM_001706.4:c.1946T>C, NM_001130845.2:c.1946T>C, NM_001130845.1:c.1946T>C, NM_001134738.1:c.1778T>C, XM_005247694.4:c.1946T>C, XM_005247694.1:c.1946T>C, XM_011513062.3:c.1778T>C, NM_138931.1:c.1946T>C, NP_001697.2:p.Leu649Pro, NP_001124317.1:p.Leu649Pro, NP_001128210.1:p.Leu593Pro, XP_00…
HGVS: NC_000003.12:g.187722471G>A, NC_000003.11:g.187440259G>A, NG_007149.1:g.28065C>T, NM_001706.5:c.2108C>T, NM_001706.4:c.2108C>T, NM_001130845.2:c.2108C>T, NM_001130845.1:c.2108C>T, NM_001134738.1:c.1940C>T, XM_005247694.4:c.2108C>T, XM_005247694.1:c.2108C>T, XM_011513062.3:c.1940C>T, NM_138931.1:c.2108C>T, NP_001697.2:p.Pro703Leu, NP_001124317.1:p.Pro703Leu, NP_001128210.1:p.Pro647Leu, XP_00…
HGVS: NC_000003.12:g.187731841C>G, NC_000003.11:g.187449629C>G, NG_007149.1:g.18695G>C, NM_001706.5:c.251G>C, NM_001706.4:c.251G>C, NM_001130845.2:c.251G>C, NM_001130845.1:c.251G>C, NM_001134738.1:c.251G>C, XM_005247694.4:c.251G>C, XM_005247694.1:c.251G>C, XM_011513062.3:c.251G>C, NM_138931.1:c.251G>C, NP_001697.2:p.Cys84Ser, NP_001124317.1:p.Cys84Ser, NP_001128210.1:p.Cys84Ser, XP_005247751.1:p.…
HGVS: NC_000003.12:g.187722532C>A, NC_000003.12:g.187722532C>T, NC_000003.11:g.187440320C>A, NC_000003.11:g.187440320C>T, NG_007149.1:g.28004G>T, NG_007149.1:g.28004G>A, NM_001706.5:c.2047G>T, NM_001706.5:c.2047G>A, NM_001706.4:c.2047G>T, NM_001706.4:c.2047G>A, NM_001130845.2:c.2047G>T, NM_001130845.2:c.2047G>A, NM_001130845.1:c.2047G>T, NM_001130845.1:c.2047G>A, NM_001134738.1:c.1879G>T, NM_0011…
HGVS: NC_000003.12:g.187729444C>T, NC_000003.11:g.187447232C>T, NG_007149.1:g.21092G>A, NM_001706.5:c.961G>A, NM_001706.4:c.961G>A, NM_001130845.2:c.961G>A, NM_001130845.1:c.961G>A, NM_001134738.1:c.961G>A, XM_005247694.4:c.961G>A, XM_005247694.1:c.961G>A, XM_011513062.3:c.961G>A, NM_138931.1:c.961G>A, NP_001697.2:p.Ala321Thr, NP_001124317.1:p.Ala321Thr, NP_001128210.1:p.Ala321Thr, XP_005247751.1…
HGVS: NC_000003.12:g.187729813A>G, NC_000003.11:g.187447601A>G, NG_007149.1:g.20723T>C, NM_001706.5:c.592T>C, NM_001706.4:c.592T>C, NM_001130845.2:c.592T>C, NM_001130845.1:c.592T>C, NM_001134738.1:c.592T>C, XM_005247694.4:c.592T>C, XM_005247694.1:c.592T>C, XM_011513062.3:c.592T>C, NM_138931.1:c.592T>C, NP_001697.2:p.Tyr198His, NP_001124317.1:p.Tyr198His, NP_001128210.1:p.Tyr198His, XP_005247751.1…
HGVS: NC_000003.12:g.187728538C>T, NC_000003.11:g.187446326C>T, NG_007149.1:g.21998G>A, NM_001706.5:c.1362G>A, NM_001706.4:c.1362G>A, NM_001130845.2:c.1362G>A, NM_001130845.1:c.1362G>A, NM_001134738.1:c.1362G>A, XM_005247694.4:c.1362G>A, XM_005247694.1:c.1362G>A, XM_011513062.3:c.1362G>A, NM_138931.1:c.1362G>A, NP_001697.2:p.Met454Ile, NP_001124317.1:p.Met454Ile, NP_001128210.1:p.Met454Ile, XP_00…
HGVS: NC_000003.12:g.187729182T>C, NC_000003.11:g.187446970T>C, NG_007149.1:g.21354A>G, NM_001706.5:c.1223A>G, NM_001706.4:c.1223A>G, NM_001130845.2:c.1223A>G, NM_001130845.1:c.1223A>G, NM_001134738.1:c.1223A>G, XM_005247694.4:c.1223A>G, XM_005247694.1:c.1223A>G, XM_011513062.3:c.1223A>G, NM_138931.1:c.1223A>G, NP_001697.2:p.Tyr408Cys, NP_001124317.1:p.Tyr408Cys, NP_001128210.1:p.Tyr408Cys, XP_00…
HGVS: NC_000003.12:g.187730002C>A, NC_000003.11:g.187447790C>A, NG_007149.1:g.20534G>T, NM_001706.5:c.403G>T, NM_001706.4:c.403G>T, NM_001130845.2:c.403G>T, NM_001130845.1:c.403G>T, NM_001134738.1:c.403G>T, XM_005247694.4:c.403G>T, XM_005247694.1:c.403G>T, XM_011513062.3:c.403G>T, NM_138931.1:c.403G>T, NP_001697.2:p.Ala135Ser, NP_001124317.1:p.Ala135Ser, NP_001128210.1:p.Ala135Ser, XP_005247751.1…
HGVS: NC_000003.12:g.187728531A>G, NC_000003.11:g.187446319A>G, NG_007149.1:g.22005T>C, NM_001706.5:c.1369T>C, NM_001706.4:c.1369T>C, NM_001130845.2:c.1369T>C, NM_001130845.1:c.1369T>C, NM_001134738.1:c.1369T>C, XM_005247694.4:c.1369T>C, XM_005247694.1:c.1369T>C, XM_011513062.3:c.1369T>C, NM_138931.1:c.1369T>C, NP_001697.2:p.Ser457Pro, NP_001124317.1:p.Ser457Pro, NP_001128210.1:p.Ser457Pro, XP_00…
HGVS: NC_000003.12:g.187729171G>A, NC_000003.11:g.187446959G>A, NG_007149.1:g.21365C>T, NM_001706.5:c.1234C>T, NM_001706.4:c.1234C>T, NM_001130845.2:c.1234C>T, NM_001130845.1:c.1234C>T, NM_001134738.1:c.1234C>T, XM_005247694.4:c.1234C>T, XM_005247694.1:c.1234C>T, XM_011513062.3:c.1234C>T, NM_138931.1:c.1234C>T, NP_001697.2:p.Pro412Ser, NP_001124317.1:p.Pro412Ser, NP_001128210.1:p.Pro412Ser, XP_00…
HGVS: NC_000003.12:g.187729582A>G, NC_000003.11:g.187447370A>G, NG_007149.1:g.20954T>C, NM_001706.5:c.823T>C, NM_001706.4:c.823T>C, NM_001130845.2:c.823T>C, NM_001130845.1:c.823T>C, NM_001134738.1:c.823T>C, XM_005247694.4:c.823T>C, XM_005247694.1:c.823T>C, XM_011513062.3:c.823T>C, NM_138931.1:c.823T>C, NP_001697.2:p.Tyr275His, NP_001124317.1:p.Tyr275His, NP_001128210.1:p.Tyr275His, XP_005247751.1…
HGVS: NC_000003.12:g.187728455G>A, NC_000003.11:g.187446243G>A, NG_007149.1:g.22081C>T, NM_001706.5:c.1445C>T, NM_001706.4:c.1445C>T, NM_001130845.2:c.1445C>T, NM_001130845.1:c.1445C>T, NM_001134738.1:c.1445C>T, XM_005247694.4:c.1445C>T, XM_005247694.1:c.1445C>T, XM_011513062.3:c.1445C>T, NM_138931.1:c.1445C>T, NP_001697.2:p.Ser482Phe, NP_001124317.1:p.Ser482Phe, NP_001128210.1:p.Ser482Phe, XP_00…
HGVS: NC_000003.12:g.187728488T>C, NC_000003.12:g.187728488T>G, NC_000003.11:g.187446276T>C, NC_000003.11:g.187446276T>G, NG_007149.1:g.22048A>G, NG_007149.1:g.22048A>C, NM_001706.5:c.1412A>G, NM_001706.5:c.1412A>C, NM_001706.4:c.1412A>G, NM_001706.4:c.1412A>C, NM_001130845.2:c.1412A>G, NM_001130845.2:c.1412A>C, NM_001130845.1:c.1412A>G, NM_001130845.1:c.1412A>C, NM_001134738.1:c.1412A>G, NM_0011…
HGVS: NC_000003.12:g.187728400C>G, NC_000003.11:g.187446188C>G, NG_007149.1:g.22136G>C, NM_001706.5:c.1500G>C, NM_001706.4:c.1500G>C, NM_001130845.2:c.1500G>C, NM_001130845.1:c.1500G>C, NM_001134738.1:c.1500G>C, XM_005247694.4:c.1500G>C, XM_005247694.1:c.1500G>C, XM_011513062.3:c.1500G>C, NM_138931.1:c.1500G>C, NP_001697.2:p.Glu500Asp, NP_001124317.1:p.Glu500Asp, NP_001128210.1:p.Glu500Asp, XP_00…
HGVS: NC_000003.12:g.187726862C>T, NC_000003.11:g.187444650C>T, NG_007149.1:g.23674G>A, NM_001706.5:c.1577G>A, NM_001706.4:c.1577G>A, NM_001130845.2:c.1577G>A, NM_001130845.1:c.1577G>A, XM_005247694.4:c.1577G>A, XM_005247694.1:c.1577G>A, NM_138931.1:c.1577G>A, NP_001697.2:p.Arg526His, NP_001124317.1:p.Arg526His, XP_005247751.1:p.Arg526His
HGVS: NC_000003.12:g.187726773G>A, NC_000003.11:g.187444561G>A, NG_007149.1:g.23763C>T, NM_001706.5:c.1666C>T, NM_001706.4:c.1666C>T, NM_001130845.2:c.1666C>T, NM_001130845.1:c.1666C>T, XM_005247694.4:c.1666C>T, XM_005247694.1:c.1666C>T, NM_138931.1:c.1666C>T, NP_001697.2:p.Arg556Cys, NP_001124317.1:p.Arg556Cys, XP_005247751.1:p.Arg556Cys
HGVS: NC_000003.12:g.187729945T>C, NC_000003.11:g.187447733T>C, NG_007149.1:g.20591A>G, NM_001706.5:c.460A>G, NM_001706.4:c.460A>G, NM_001130845.2:c.460A>G, NM_001130845.1:c.460A>G, NM_001134738.1:c.460A>G, XM_005247694.4:c.460A>G, XM_005247694.1:c.460A>G, XM_011513062.3:c.460A>G, NM_138931.1:c.460A>G, NP_001697.2:p.Ile154Val, NP_001124317.1:p.Ile154Val, NP_001128210.1:p.Ile154Val, XP_005247751.1…
HGVS: NC_000003.12:g.187729324A>G, NC_000003.11:g.187447112A>G, NG_007149.1:g.21212T>C, NM_001706.5:c.1081T>C, NM_001706.4:c.1081T>C, NM_001130845.2:c.1081T>C, NM_001130845.1:c.1081T>C, NM_001134738.1:c.1081T>C, XM_005247694.4:c.1081T>C, XM_005247694.1:c.1081T>C, XM_011513062.3:c.1081T>C, NM_138931.1:c.1081T>C, NP_001697.2:p.Ser361Pro, NP_001124317.1:p.Ser361Pro, NP_001128210.1:p.Ser361Pro, XP_00…
HGVS: NC_000003.12:g.187729953G>A, NC_000003.12:g.187729953G>C, NC_000003.11:g.187447741G>A, NC_000003.11:g.187447741G>C, NG_007149.1:g.20583C>T, NG_007149.1:g.20583C>G, NM_001706.5:c.452C>T, NM_001706.5:c.452C>G, NM_001706.4:c.452C>T, NM_001706.4:c.452C>G, NM_001130845.2:c.452C>T, NM_001130845.2:c.452C>G, NM_001130845.1:c.452C>T, NM_001130845.1:c.452C>G, NM_001134738.1:c.452C>T, NM_001134738.1:c…
HGVS: NC_000003.12:g.187730008C>T, NC_000003.11:g.187447796C>T, NG_007149.1:g.20528G>A, NM_001706.5:c.397G>A, NM_001706.4:c.397G>A, NM_001130845.2:c.397G>A, NM_001130845.1:c.397G>A, NM_001134738.1:c.397G>A, XM_005247694.4:c.397G>A, XM_005247694.1:c.397G>A, XM_011513062.3:c.397G>A, NM_138931.1:c.397G>A, NP_001697.2:p.Val133Ile, NP_001124317.1:p.Val133Ile, NP_001128210.1:p.Val133Ile, XP_005247751.1…
HGVS: NC_000003.12:g.187729344C>T, NC_000003.11:g.187447132C>T, NG_007149.1:g.21192G>A, NM_001706.5:c.1061G>A, NM_001706.4:c.1061G>A, NM_001130845.2:c.1061G>A, NM_001130845.1:c.1061G>A, NM_001134738.1:c.1061G>A, XM_005247694.4:c.1061G>A, XM_005247694.1:c.1061G>A, XM_011513062.3:c.1061G>A, NM_138931.1:c.1061G>A, NP_001697.2:p.Cys354Tyr, NP_001124317.1:p.Cys354Tyr, NP_001128210.1:p.Cys354Tyr, XP_00…
HGVS: NC_000003.12:g.187729731G>A, NC_000003.11:g.187447519G>A, NG_007149.1:g.20805C>T, NM_001706.5:c.674C>T, NM_001706.4:c.674C>T, NM_001130845.2:c.674C>T, NM_001130845.1:c.674C>T, NM_001134738.1:c.674C>T, XM_005247694.4:c.674C>T, XM_005247694.1:c.674C>T, XM_011513062.3:c.674C>T, NM_138931.1:c.674C>T, NP_001697.2:p.Pro225Leu, NP_001124317.1:p.Pro225Leu, NP_001128210.1:p.Pro225Leu, XP_005247751.1…
HGVS: NC_000003.12:g.187731914T>C, NC_000003.11:g.187449702T>C, NG_007149.1:g.18622A>G, NM_001706.5:c.178A>G, NM_001706.4:c.178A>G, NM_001130845.2:c.178A>G, NM_001130845.1:c.178A>G, NM_001134738.1:c.178A>G, XM_005247694.4:c.178A>G, XM_005247694.1:c.178A>G, XM_011513062.3:c.178A>G, NM_138931.1:c.178A>G, NP_001697.2:p.Ile60Val, NP_001124317.1:p.Ile60Val, NP_001128210.1:p.Ile60Val, XP_005247751.1:p.…
HGVS: NC_000003.12:g.187725614C>T, NC_000003.11:g.187443402C>T, NG_007149.1:g.24922G>A, NM_001706.5:c.1724G>A, NM_001706.4:c.1724G>A, NM_001130845.2:c.1724G>A, NM_001130845.1:c.1724G>A, NM_001134738.1:c.1556G>A, XM_005247694.4:c.1724G>A, XM_005247694.1:c.1724G>A, XM_011513062.3:c.1556G>A, NM_138931.1:c.1724G>A, NP_001697.2:p.Arg575His, NP_001124317.1:p.Arg575His, NP_001128210.1:p.Arg519His, XP_00…
HGVS: NC_000003.12:g.187729450G>A, NC_000003.12:g.187729450G>C, NC_000003.12:g.187729450G>T, NC_000003.11:g.187447238G>A, NC_000003.11:g.187447238G>C, NC_000003.11:g.187447238G>T, NG_007149.1:g.21086C>T, NG_007149.1:g.21086C>G, NG_007149.1:g.21086C>A, NM_001706.5:c.955C>T, NM_001706.5:c.955C>G, NM_001706.5:c.955C>A, NM_001706.4:c.955C>T, NM_001706.4:c.955C>G, NM_001706.4:c.955C>A, NM_001130845.2:…
HGVS: NC_000003.12:g.187729177C>G, NC_000003.11:g.187446965C>G, NG_007149.1:g.21359G>C, NM_001706.5:c.1228G>C, NM_001706.4:c.1228G>C, NM_001130845.2:c.1228G>C, NM_001130845.1:c.1228G>C, NM_001134738.1:c.1228G>C, XM_005247694.4:c.1228G>C, XM_005247694.1:c.1228G>C, XM_011513062.3:c.1228G>C, NM_138931.1:c.1228G>C, NP_001697.2:p.Ala410Pro, NP_001124317.1:p.Ala410Pro, NP_001128210.1:p.Ala410Pro, XP_00…
HGVS: NC_000003.12:g.187729752A>G, NC_000003.11:g.187447540A>G, NG_007149.1:g.20784T>C, NM_001706.5:c.653T>C, NM_001706.4:c.653T>C, NM_001130845.2:c.653T>C, NM_001130845.1:c.653T>C, NM_001134738.1:c.653T>C, XM_005247694.4:c.653T>C, XM_005247694.1:c.653T>C, XM_011513062.3:c.653T>C, NM_138931.1:c.653T>C, NP_001697.2:p.Met218Thr, NP_001124317.1:p.Met218Thr, NP_001128210.1:p.Met218Thr, XP_005247751.1…
HGVS: NC_000003.12:g.187729714G>A, NC_000003.11:g.187447502G>A, NG_007149.1:g.20822C>T, NM_001706.5:c.691C>T, NM_001706.4:c.691C>T, NM_001130845.2:c.691C>T, NM_001130845.1:c.691C>T, NM_001134738.1:c.691C>T, XM_005247694.4:c.691C>T, XM_005247694.1:c.691C>T, XM_011513062.3:c.691C>T, NM_138931.1:c.691C>T, NP_001697.2:p.Pro231Ser, NP_001124317.1:p.Pro231Ser, NP_001128210.1:p.Pro231Ser, XP_005247751.1…
HGVS: NC_000003.12:g.187725521G>T, NC_000003.11:g.187443309G>T, NG_007149.1:g.25015C>A, NM_001706.5:c.1817C>A, NM_001706.4:c.1817C>A, NM_001130845.2:c.1817C>A, NM_001130845.1:c.1817C>A, NM_001134738.1:c.1649C>A, XM_005247694.4:c.1817C>A, XM_005247694.1:c.1817C>A, XM_011513062.3:c.1649C>A, NM_138931.1:c.1817C>A, NP_001697.2:p.Thr606Asn, NP_001124317.1:p.Thr606Asn, NP_001128210.1:p.Thr550Asn, XP_00…
HGVS: NC_000003.12:g.187731861C>A, NC_000003.11:g.187449649C>A, NG_007149.1:g.18675G>T, NM_001706.5:c.231G>T, NM_001706.4:c.231G>T, NM_001130845.2:c.231G>T, NM_001130845.1:c.231G>T, NM_001134738.1:c.231G>T, XM_005247694.4:c.231G>T, XM_005247694.1:c.231G>T, XM_011513062.3:c.231G>T, NM_138931.1:c.231G>T, NP_001697.2:p.Glu77Asp, NP_001124317.1:p.Glu77Asp, NP_001128210.1:p.Glu77Asp, XP_005247751.1:p.…
HGVS: NC_000003.12:g.187729600C>A, NC_000003.11:g.187447388C>A, NG_007149.1:g.20936G>T, NM_001706.5:c.805G>T, NM_001706.4:c.805G>T, NM_001130845.2:c.805G>T, NM_001130845.1:c.805G>T, NM_001134738.1:c.805G>T, XM_005247694.4:c.805G>T, XM_005247694.1:c.805G>T, XM_011513062.3:c.805G>T, NM_138931.1:c.805G>T, NP_001697.2:p.Ala269Ser, NP_001124317.1:p.Ala269Ser, NP_001128210.1:p.Ala269Ser, XP_005247751.1…
HGVS: NC_000003.12:g.187729956A>C, NC_000003.12:g.187729956A>G, NC_000003.11:g.187447744A>C, NC_000003.11:g.187447744A>G, NG_007149.1:g.20580T>G, NG_007149.1:g.20580T>C, NM_001706.5:c.449T>G, NM_001706.5:c.449T>C, NM_001706.4:c.449T>G, NM_001706.4:c.449T>C, NM_001130845.2:c.449T>G, NM_001130845.2:c.449T>C, NM_001130845.1:c.449T>G, NM_001130845.1:c.449T>C, NM_001134738.1:c.449T>G, NM_001134738.1:c…
HGVS: NC_000003.12:g.187729814C>T, NC_000003.11:g.187447602C>T, NG_007149.1:g.20722G>A, NM_001706.5:c.591G>A, NM_001706.4:c.591G>A, NM_001130845.2:c.591G>A, NM_001130845.1:c.591G>A, NM_001134738.1:c.591G>A, XM_005247694.4:c.591G>A, XM_005247694.1:c.591G>A, XM_011513062.3:c.591G>A, NM_138931.1:c.591G>A, NP_001697.2:p.Met197Ile, NP_001124317.1:p.Met197Ile, NP_001128210.1:p.Met197Ile, XP_005247751.1…
HGVS: NC_000003.12:g.187729078C>T, NC_000003.11:g.187446866C>T, NG_007149.1:g.21458G>A, NM_001706.5:c.1327G>A, NM_001706.4:c.1327G>A, NM_001130845.2:c.1327G>A, NM_001130845.1:c.1327G>A, NM_001134738.1:c.1327G>A, XM_005247694.4:c.1327G>A, XM_005247694.1:c.1327G>A, XM_011513062.3:c.1327G>A, NM_138931.1:c.1327G>A, NP_001697.2:p.Ala443Thr, NP_001124317.1:p.Ala443Thr, NP_001128210.1:p.Ala443Thr, XP_00…
HGVS: NC_000003.12:g.187729804G>A, NC_000003.11:g.187447592G>A, NG_007149.1:g.20732C>T, NM_001706.5:c.601C>T, NM_001706.4:c.601C>T, NM_001130845.2:c.601C>T, NM_001130845.1:c.601C>T, NM_001134738.1:c.601C>T, XM_005247694.4:c.601C>T, XM_005247694.1:c.601C>T, XM_011513062.3:c.601C>T, NM_138931.1:c.601C>T, NP_001697.2:p.Leu201Phe, NP_001124317.1:p.Leu201Phe, NP_001128210.1:p.Leu201Phe, XP_005247751.1…
HGVS: NC_000003.12:g.187729531G>A, NC_000003.11:g.187447319G>A, NG_007149.1:g.21005C>T, NM_001706.5:c.874C>T, NM_001706.4:c.874C>T, NM_001130845.2:c.874C>T, NM_001130845.1:c.874C>T, NM_001134738.1:c.874C>T, XM_005247694.4:c.874C>T, XM_005247694.1:c.874C>T, XM_011513062.3:c.874C>T, NM_138931.1:c.874C>T, NP_001697.2:p.Pro292Ser, NP_001124317.1:p.Pro292Ser, NP_001128210.1:p.Pro292Ser, XP_005247751.1…
HGVS: NC_000003.12:g.187729147G>A, NC_000003.11:g.187446935G>A, NG_007149.1:g.21389C>T, NM_001706.5:c.1258C>T, NM_001706.4:c.1258C>T, NM_001130845.2:c.1258C>T, NM_001130845.1:c.1258C>T, NM_001134738.1:c.1258C>T, XM_005247694.4:c.1258C>T, XM_005247694.1:c.1258C>T, XM_011513062.3:c.1258C>T, NM_138931.1:c.1258C>T, NP_001697.2:p.Pro420Ser, NP_001124317.1:p.Pro420Ser, NP_001128210.1:p.Pro420Ser, XP_00…
HGVS: NC_000003.12:g.187726783C>G, NC_000003.11:g.187444571C>G, NG_007149.1:g.23753G>C, NM_001706.5:c.1656G>C, NM_001706.4:c.1656G>C, NM_001130845.2:c.1656G>C, NM_001130845.1:c.1656G>C, XM_005247694.4:c.1656G>C, XM_005247694.1:c.1656G>C, NM_138931.1:c.1656G>C, NP_001697.2:p.Gln552His, NP_001124317.1:p.Gln552His, XP_005247751.1:p.Gln552His
HGVS: NC_000003.12:g.187725588T>G, NC_000003.11:g.187443376T>G, NG_007149.1:g.24948A>C, NM_001706.5:c.1750A>C, NM_001706.4:c.1750A>C, NM_001130845.2:c.1750A>C, NM_001130845.1:c.1750A>C, NM_001134738.1:c.1582A>C, XM_005247694.4:c.1750A>C, XM_005247694.1:c.1750A>C, XM_011513062.3:c.1582A>C, NM_138931.1:c.1750A>C, NP_001697.2:p.Asn584His, NP_001124317.1:p.Asn584His, NP_001128210.1:p.Asn528His, XP_00…
HGVS: NC_000003.12:g.187729491C>T, NC_000003.11:g.187447279C>T, NG_007149.1:g.21045G>A, NM_001706.5:c.914G>A, NM_001706.4:c.914G>A, NM_001130845.2:c.914G>A, NM_001130845.1:c.914G>A, NM_001134738.1:c.914G>A, XM_005247694.4:c.914G>A, XM_005247694.1:c.914G>A, XM_011513062.3:c.914G>A, NM_138931.1:c.914G>A, NP_001697.2:p.Arg305Lys, NP_001124317.1:p.Arg305Lys, NP_001128210.1:p.Arg305Lys, XP_005247751.1…
HGVS: NC_000003.12:g.187729164C>T, NC_000003.11:g.187446952C>T, NG_007149.1:g.21372G>A, NM_001706.5:c.1241G>A, NM_001706.4:c.1241G>A, NM_001130845.2:c.1241G>A, NM_001130845.1:c.1241G>A, NM_001134738.1:c.1241G>A, XM_005247694.4:c.1241G>A, XM_005247694.1:c.1241G>A, XM_011513062.3:c.1241G>A, NM_138931.1:c.1241G>A, NP_001697.2:p.Cys414Tyr, NP_001124317.1:p.Cys414Tyr, NP_001128210.1:p.Cys414Tyr, XP_00…
HGVS: NC_000003.12:g.187730021A>C, NC_000003.11:g.187447809A>C, NG_007149.1:g.20515T>G, NM_001706.5:c.384T>G, NM_001706.4:c.384T>G, NM_001130845.2:c.384T>G, NM_001130845.1:c.384T>G, NM_001134738.1:c.384T>G, XM_005247694.4:c.384T>G, XM_005247694.1:c.384T>G, XM_011513062.3:c.384T>G, NM_138931.1:c.384T>G, NP_001697.2:p.Ser128Arg, NP_001124317.1:p.Ser128Arg, NP_001128210.1:p.Ser128Arg, XP_005247751.1…
HGVS: NC_000003.12:g.187728380T>C, NC_000003.11:g.187446168T>C, NG_007149.1:g.22156A>G, NM_001706.5:c.1520A>G, NM_001706.4:c.1520A>G, NM_001130845.2:c.1520A>G, NM_001130845.1:c.1520A>G, NM_001134738.1:c.1520A>G, XM_005247694.4:c.1520A>G, XM_005247694.1:c.1520A>G, XM_011513062.3:c.1520A>G, NM_138931.1:c.1520A>G, NP_001697.2:p.Glu507Gly, NP_001124317.1:p.Glu507Gly, NP_001128210.1:p.Glu507Gly, XP_00…
HGVS: NC_000003.12:g.187729893C>T, NC_000003.11:g.187447681C>T, NG_007149.1:g.20643G>A, NM_001706.5:c.512G>A, NM_001706.4:c.512G>A, NM_001130845.2:c.512G>A, NM_001130845.1:c.512G>A, NM_001134738.1:c.512G>A, XM_005247694.4:c.512G>A, XM_005247694.1:c.512G>A, XM_011513062.3:c.512G>A, NM_138931.1:c.512G>A, NP_001697.2:p.Ser171Asn, NP_001124317.1:p.Ser171Asn, NP_001128210.1:p.Ser171Asn, XP_005247751.1…
HGVS: NC_000003.12:g.187726869C>G, NC_000003.11:g.187444657C>G, NG_007149.1:g.23667G>C, NM_001706.5:c.1570G>C, NM_001706.4:c.1570G>C, NM_001130845.2:c.1570G>C, NM_001130845.1:c.1570G>C, XM_005247694.4:c.1570G>C, XM_005247694.1:c.1570G>C, NM_138931.1:c.1570G>C, NP_001697.2:p.Asp524His, NP_001124317.1:p.Asp524His, XP_005247751.1:p.Asp524His
HGVS: NC_000003.12:g.187728471A>G, NC_000003.11:g.187446259A>G, NG_007149.1:g.22065T>C, NM_001706.5:c.1429T>C, NM_001706.4:c.1429T>C, NM_001130845.2:c.1429T>C, NM_001130845.1:c.1429T>C, NM_001134738.1:c.1429T>C, XM_005247694.4:c.1429T>C, XM_005247694.1:c.1429T>C, XM_011513062.3:c.1429T>C, NM_138931.1:c.1429T>C, NP_001697.2:p.Ser477Pro, NP_001124317.1:p.Ser477Pro, NP_001128210.1:p.Ser477Pro, XP_00…
HGVS: NC_000003.12:g.187726849C>A, NC_000003.11:g.187444637C>A, NG_007149.1:g.23687G>T, NM_001706.5:c.1590G>T, NM_001706.4:c.1590G>T, NM_001130845.2:c.1590G>T, NM_001130845.1:c.1590G>T, XM_005247694.4:c.1590G>T, XM_005247694.1:c.1590G>T, NM_138931.1:c.1590G>T, NP_001697.2:p.Glu530Asp, NP_001124317.1:p.Glu530Asp, XP_005247751.1:p.Glu530Asp
HGVS: NC_000003.12:g.187729497T>A, NC_000003.11:g.187447285T>A, NG_007149.1:g.21039A>T, NM_001706.5:c.908A>T, NM_001706.4:c.908A>T, NM_001130845.2:c.908A>T, NM_001130845.1:c.908A>T, NM_001134738.1:c.908A>T, XM_005247694.4:c.908A>T, XM_005247694.1:c.908A>T, XM_011513062.3:c.908A>T, NM_138931.1:c.908A>T, NP_001697.2:p.Glu303Val, NP_001124317.1:p.Glu303Val, NP_001128210.1:p.Glu303Val, XP_005247751.1…
HGVS: NC_000003.12:g.187729602T>C, NC_000003.11:g.187447390T>C, NG_007149.1:g.20934A>G, NM_001706.5:c.803A>G, NM_001706.4:c.803A>G, NM_001130845.2:c.803A>G, NM_001130845.1:c.803A>G, NM_001134738.1:c.803A>G, XM_005247694.4:c.803A>G, XM_005247694.1:c.803A>G, XM_011513062.3:c.803A>G, NM_138931.1:c.803A>G, NP_001697.2:p.Glu268Gly, NP_001124317.1:p.Glu268Gly, NP_001128210.1:p.Glu268Gly, XP_005247751.1…
HGVS: NC_000003.12:g.187731909A>C, NC_000003.11:g.187449697A>C, NG_007149.1:g.18627T>G, NM_001706.5:c.183T>G, NM_001706.4:c.183T>G, NM_001130845.2:c.183T>G, NM_001130845.1:c.183T>G, NM_001134738.1:c.183T>G, XM_005247694.4:c.183T>G, XM_005247694.1:c.183T>G, XM_011513062.3:c.183T>G, NM_138931.1:c.183T>G, NP_001697.2:p.Phe61Leu, NP_001124317.1:p.Phe61Leu, NP_001128210.1:p.Phe61Leu, XP_005247751.1:p.…
HGVS: NC_000003.12:g.187726837C>G, NC_000003.11:g.187444625C>G, NG_007149.1:g.23699G>C, NM_001706.5:c.1602G>C, NM_001706.4:c.1602G>C, NM_001130845.2:c.1602G>C, NM_001130845.1:c.1602G>C, XM_005247694.4:c.1602G>C, XM_005247694.1:c.1602G>C, NM_138931.1:c.1602G>C, NP_001697.2:p.Lys534Asn, NP_001124317.1:p.Lys534Asn, XP_005247751.1:p.Lys534Asn
HGVS: NC_000003.12:g.187729265G>T, NC_000003.11:g.187447053G>T, NG_007149.1:g.21271C>A, NM_001706.5:c.1140C>A, NM_001706.4:c.1140C>A, NM_001130845.2:c.1140C>A, NM_001130845.1:c.1140C>A, NM_001134738.1:c.1140C>A, XM_005247694.4:c.1140C>A, XM_005247694.1:c.1140C>A, XM_011513062.3:c.1140C>A, NM_138931.1:c.1140C>A, NP_001697.2:p.Phe380Leu, NP_001124317.1:p.Phe380Leu, NP_001128210.1:p.Phe380Leu, XP_00…
HGVS: NC_000003.12:g.187729716A>C, NC_000003.11:g.187447504A>C, NG_007149.1:g.20820T>G, NM_001706.5:c.689T>G, NM_001706.4:c.689T>G, NM_001130845.2:c.689T>G, NM_001130845.1:c.689T>G, NM_001134738.1:c.689T>G, XM_005247694.4:c.689T>G, XM_005247694.1:c.689T>G, XM_011513062.3:c.689T>G, NM_138931.1:c.689T>G, NP_001697.2:p.Leu230Arg, NP_001124317.1:p.Leu230Arg, NP_001128210.1:p.Leu230Arg, XP_005247751.1…
HGVS: NC_000003.12:g.187729704C>T, NC_000003.11:g.187447492C>T, NG_007149.1:g.20832G>A, NM_001706.5:c.701G>A, NM_001706.4:c.701G>A, NM_001130845.2:c.701G>A, NM_001130845.1:c.701G>A, NM_001134738.1:c.701G>A, XM_005247694.4:c.701G>A, XM_005247694.1:c.701G>A, XM_011513062.3:c.701G>A, NM_138931.1:c.701G>A, NP_001697.2:p.Ser234Asn, NP_001124317.1:p.Ser234Asn, NP_001128210.1:p.Ser234Asn, XP_005247751.1…
HGVS: NC_000003.12:g.187729213C>T, NC_000003.11:g.187447001C>T, NG_007149.1:g.21323G>A, NM_001706.5:c.1192G>A, NM_001706.4:c.1192G>A, NM_001130845.2:c.1192G>A, NM_001130845.1:c.1192G>A, NM_001134738.1:c.1192G>A, XM_005247694.4:c.1192G>A, XM_005247694.1:c.1192G>A, XM_011513062.3:c.1192G>A, NM_138931.1:c.1192G>A, NP_001697.2:p.Ala398Thr, NP_001124317.1:p.Ala398Thr, NP_001128210.1:p.Ala398Thr, XP_00…
HGVS: NC_000003.12:g.187728427G>T, NC_000003.11:g.187446215G>T, NG_007149.1:g.22109C>A, NM_001706.5:c.1473C>A, NM_001706.4:c.1473C>A, NM_001130845.2:c.1473C>A, NM_001130845.1:c.1473C>A, NM_001134738.1:c.1473C>A, XM_005247694.4:c.1473C>A, XM_005247694.1:c.1473C>A, XM_011513062.3:c.1473C>A, NM_138931.1:c.1473C>A, NP_001697.2:p.His491Gln, NP_001124317.1:p.His491Gln, NP_001128210.1:p.His491Gln, XP_00…
HGVS: NC_000003.12:g.187729641T>C, NC_000003.11:g.187447429T>C, NG_007149.1:g.20895A>G, NM_001706.5:c.764A>G, NM_001706.4:c.764A>G, NM_001130845.2:c.764A>G, NM_001130845.1:c.764A>G, NM_001134738.1:c.764A>G, XM_005247694.4:c.764A>G, XM_005247694.1:c.764A>G, XM_011513062.3:c.764A>G, NM_138931.1:c.764A>G, NP_001697.2:p.His255Arg, NP_001124317.1:p.His255Arg, NP_001128210.1:p.His255Arg, XP_005247751.1…
HGVS: NC_000003.12:g.187729474C>T, NC_000003.11:g.187447262C>T, NG_007149.1:g.21062G>A, NM_001706.5:c.931G>A, NM_001706.4:c.931G>A, NM_001130845.2:c.931G>A, NM_001130845.1:c.931G>A, NM_001134738.1:c.931G>A, XM_005247694.4:c.931G>A, XM_005247694.1:c.931G>A, XM_011513062.3:c.931G>A, NM_138931.1:c.931G>A, NP_001697.2:p.Glu311Lys, NP_001124317.1:p.Glu311Lys, NP_001128210.1:p.Glu311Lys, XP_005247751.1…
HGVS: NC_000003.12:g.187722484G>A, NC_000003.11:g.187440272G>A, NG_007149.1:g.28052C>T, NM_001706.5:c.2095C>T, NM_001706.4:c.2095C>T, NM_001130845.2:c.2095C>T, NM_001130845.1:c.2095C>T, NM_001134738.1:c.1927C>T, XM_005247694.4:c.2095C>T, XM_005247694.1:c.2095C>T, XM_011513062.3:c.1927C>T, NM_138931.1:c.2095C>T, NP_001697.2:p.Pro699Ser, NP_001124317.1:p.Pro699Ser, NP_001128210.1:p.Pro643Ser, XP_00…
HGVS: NC_000003.12:g.187728375A>G, NC_000003.11:g.187446163A>G, NG_007149.1:g.22161T>C, NM_001706.5:c.1525T>C, NM_001706.4:c.1525T>C, NM_001130845.2:c.1525T>C, NM_001130845.1:c.1525T>C, NM_001134738.1:c.1525T>C, XM_005247694.4:c.1525T>C, XM_005247694.1:c.1525T>C, XM_011513062.3:c.1525T>C, NM_138931.1:c.1525T>C, NP_001697.2:p.Ser509Pro, NP_001124317.1:p.Ser509Pro, NP_001128210.1:p.Ser509Pro, XP_00…
HGVS: NC_000003.12:g.187729910G>T, NC_000003.11:g.187447698G>T, NG_007149.1:g.20626C>A, NM_001706.5:c.495C>A, NM_001706.4:c.495C>A, NM_001130845.2:c.495C>A, NM_001130845.1:c.495C>A, NM_001134738.1:c.495C>A, XM_005247694.4:c.495C>A, XM_005247694.1:c.495C>A, XM_011513062.3:c.495C>A, NM_138931.1:c.495C>A, NP_001697.2:p.Asn165Lys, NP_001124317.1:p.Asn165Lys, NP_001128210.1:p.Asn165Lys, XP_005247751.1…
HGVS: NC_000003.12:g.187726850T>C, NC_000003.11:g.187444638T>C, NG_007149.1:g.23686A>G, NM_001706.5:c.1589A>G, NM_001706.4:c.1589A>G, NM_001130845.2:c.1589A>G, NM_001130845.1:c.1589A>G, XM_005247694.4:c.1589A>G, XM_005247694.1:c.1589A>G, NM_138931.1:c.1589A>G, NP_001697.2:p.Glu530Gly, NP_001124317.1:p.Glu530Gly, XP_005247751.1:p.Glu530Gly
HGVS: NC_000003.12:g.187731713C>G, NC_000003.11:g.187449501C>G, NG_007149.1:g.18823G>C, NM_001706.5:c.379G>C, NM_001706.4:c.379G>C, NM_001130845.2:c.379G>C, NM_001130845.1:c.379G>C, NM_001134738.1:c.379G>C, XM_005247694.4:c.379G>C, XM_005247694.1:c.379G>C, XM_011513062.3:c.379G>C, NM_138931.1:c.379G>C, NP_001697.2:p.Ala127Pro, NP_001124317.1:p.Ala127Pro, NP_001128210.1:p.Ala127Pro, XP_005247751.1…
HGVS: NC_000003.12:g.187729139G>C, NC_000003.12:g.187729139G>T, NC_000003.11:g.187446927G>C, NC_000003.11:g.187446927G>T, NG_007149.1:g.21397C>G, NG_007149.1:g.21397C>A, NM_001706.5:c.1266C>G, NM_001706.5:c.1266C>A, NM_001706.4:c.1266C>G, NM_001706.4:c.1266C>A, NM_001130845.2:c.1266C>G, NM_001130845.2:c.1266C>A, NM_001130845.1:c.1266C>G, NM_001130845.1:c.1266C>A, NM_001134738.1:c.1266C>G, NM_0011…
HGVS: NC_000003.12:g.187729698C>T, NC_000003.11:g.187447486C>T, NG_007149.1:g.20838G>A, NM_001706.5:c.707G>A, NM_001706.4:c.707G>A, NM_001130845.2:c.707G>A, NM_001130845.1:c.707G>A, NM_001134738.1:c.707G>A, XM_005247694.4:c.707G>A, XM_005247694.1:c.707G>A, XM_011513062.3:c.707G>A, NM_138931.1:c.707G>A, NP_001697.2:p.Arg236Lys, NP_001124317.1:p.Arg236Lys, NP_001128210.1:p.Arg236Lys, XP_005247751.1…
HGVS: NC_000003.12:g.187729264T>C, NC_000003.11:g.187447052T>C, NG_007149.1:g.21272A>G, NM_001706.5:c.1141A>G, NM_001706.4:c.1141A>G, NM_001130845.2:c.1141A>G, NM_001130845.1:c.1141A>G, NM_001134738.1:c.1141A>G, XM_005247694.4:c.1141A>G, XM_005247694.1:c.1141A>G, XM_011513062.3:c.1141A>G, NM_138931.1:c.1141A>G, NP_001697.2:p.Ile381Val, NP_001124317.1:p.Ile381Val, NP_001128210.1:p.Ile381Val, XP_00…
HGVS: NC_000003.12:g.187729638C>T, NC_000003.11:g.187447426C>T, NG_007149.1:g.20898G>A, NM_001706.5:c.767G>A, NM_001706.4:c.767G>A, NM_001130845.2:c.767G>A, NM_001130845.1:c.767G>A, NM_001134738.1:c.767G>A, XM_005247694.4:c.767G>A, XM_005247694.1:c.767G>A, XM_011513062.3:c.767G>A, NM_138931.1:c.767G>A, NP_001697.2:p.Ser256Asn, NP_001124317.1:p.Ser256Asn, NP_001128210.1:p.Ser256Asn, XP_005247751.1…
HGVS: NC_000003.12:g.187726814C>T, NC_000003.11:g.187444602C>T, NG_007149.1:g.23722G>A, NM_001706.5:c.1625G>A, NM_001706.4:c.1625G>A, NM_001130845.2:c.1625G>A, NM_001130845.1:c.1625G>A, XM_005247694.4:c.1625G>A, XM_005247694.1:c.1625G>A, NM_138931.1:c.1625G>A, NP_001697.2:p.Ser542Asn, NP_001124317.1:p.Ser542Asn, XP_005247751.1:p.Ser542Asn
HGVS: NC_000003.12:g.187726884A>G, NC_000003.11:g.187444672A>G, NG_007149.1:g.23652T>C, NM_001706.5:c.1555T>C, NM_001706.4:c.1555T>C, NM_001130845.2:c.1555T>C, NM_001130845.1:c.1555T>C, XM_005247694.4:c.1555T>C, XM_005247694.1:c.1555T>C, NM_138931.1:c.1555T>C, NP_001697.2:p.Phe519Leu, NP_001124317.1:p.Phe519Leu, XP_005247751.1:p.Phe519Leu
HGVS: NC_000003.12:g.187725597C>A, NC_000003.11:g.187443385C>A, NG_007149.1:g.24939G>T, NM_001706.5:c.1741G>T, NM_001706.4:c.1741G>T, NM_001130845.2:c.1741G>T, NM_001130845.1:c.1741G>T, NM_001134738.1:c.1573G>T, XM_005247694.4:c.1741G>T, XM_005247694.1:c.1741G>T, XM_011513062.3:c.1573G>T, NM_138931.1:c.1741G>T, NP_001697.2:p.Ala581Ser, NP_001124317.1:p.Ala581Ser, NP_001128210.1:p.Ala525Ser, XP_00…
HGVS: NC_000003.12:g.187729192G>A, NC_000003.12:g.187729192G>C, NC_000003.11:g.187446980G>A, NC_000003.11:g.187446980G>C, NG_007149.1:g.21344C>T, NG_007149.1:g.21344C>G, NM_001706.5:c.1213C>T, NM_001706.5:c.1213C>G, NM_001706.4:c.1213C>T, NM_001706.4:c.1213C>G, NM_001130845.2:c.1213C>T, NM_001130845.2:c.1213C>G, NM_001130845.1:c.1213C>T, NM_001130845.1:c.1213C>G, NM_001134738.1:c.1213C>T, NM_0011…
HGVS: NC_000003.12:g.187731799C>G, NC_000003.12:g.187731799C>T, NC_000003.11:g.187449587C>G, NC_000003.11:g.187449587C>T, NG_007149.1:g.18737G>C, NG_007149.1:g.18737G>A, NM_001706.5:c.293G>C, NM_001706.5:c.293G>A, NM_001706.4:c.293G>C, NM_001706.4:c.293G>A, NM_001130845.2:c.293G>C, NM_001130845.2:c.293G>A, NM_001130845.1:c.293G>C, NM_001130845.1:c.293G>A, NM_001134738.1:c.293G>C, NM_001134738.1:c…
HGVS: NC_000003.12:g.187729296G>T, NC_000003.11:g.187447084G>T, NG_007149.1:g.21240C>A, NM_001706.5:c.1109C>A, NM_001706.4:c.1109C>A, NM_001130845.2:c.1109C>A, NM_001130845.1:c.1109C>A, NM_001134738.1:c.1109C>A, XM_005247694.4:c.1109C>A, XM_005247694.1:c.1109C>A, XM_011513062.3:c.1109C>A, NM_138931.1:c.1109C>A, NP_001697.2:p.Pro370His, NP_001124317.1:p.Pro370His, NP_001128210.1:p.Pro370His, XP_00…
HGVS: NC_000003.12:g.187729975G>A, NC_000003.11:g.187447763G>A, NG_007149.1:g.20561C>T, NM_001706.5:c.430C>T, NM_001706.4:c.430C>T, NM_001130845.2:c.430C>T, NM_001130845.1:c.430C>T, NM_001134738.1:c.430C>T, XM_005247694.4:c.430C>T, XM_005247694.1:c.430C>T, XM_011513062.3:c.430C>T, NM_138931.1:c.430C>T, NP_001697.2:p.Leu144Phe, NP_001124317.1:p.Leu144Phe, NP_001128210.1:p.Leu144Phe, XP_005247751.1…
HGVS: NC_000003.12:g.187728495A>G, NC_000003.11:g.187446283A>G, NG_007149.1:g.22041T>C, NM_001706.5:c.1405T>C, NM_001706.4:c.1405T>C, NM_001130845.2:c.1405T>C, NM_001130845.1:c.1405T>C, NM_001134738.1:c.1405T>C, XM_005247694.4:c.1405T>C, XM_005247694.1:c.1405T>C, XM_011513062.3:c.1405T>C, NM_138931.1:c.1405T>C, NP_001697.2:p.Tyr469His, NP_001124317.1:p.Tyr469His, NP_001128210.1:p.Tyr469His, XP_00…
HGVS: NC_000003.12:g.187729624G>A, NC_000003.12:g.187729624G>C, NC_000003.11:g.187447412G>A, NC_000003.11:g.187447412G>C, NG_007149.1:g.20912C>T, NG_007149.1:g.20912C>G, NM_001706.5:c.781C>T, NM_001706.5:c.781C>G, NM_001706.4:c.781C>T, NM_001706.4:c.781C>G, NM_001130845.2:c.781C>T, NM_001130845.2:c.781C>G, NM_001130845.1:c.781C>T, NM_001130845.1:c.781C>G, NM_001134738.1:c.781C>T, NM_001134738.1:c…
HGVS: NC_000003.12:g.187729617T>A, NC_000003.11:g.187447405T>A, NG_007149.1:g.20919A>T, NM_001706.5:c.788A>T, NM_001706.4:c.788A>T, NM_001130845.2:c.788A>T, NM_001130845.1:c.788A>T, NM_001134738.1:c.788A>T, XM_005247694.4:c.788A>T, XM_005247694.1:c.788A>T, XM_011513062.3:c.788A>T, NM_138931.1:c.788A>T, NP_001697.2:p.Glu263Val, NP_001124317.1:p.Glu263Val, NP_001128210.1:p.Glu263Val, XP_005247751.1…
HGVS: NC_000003.12:g.187729447T>C, NC_000003.11:g.187447235T>C, NG_007149.1:g.21089A>G, NM_001706.5:c.958A>G, NM_001706.4:c.958A>G, NM_001130845.2:c.958A>G, NM_001130845.1:c.958A>G, NM_001134738.1:c.958A>G, XM_005247694.4:c.958A>G, XM_005247694.1:c.958A>G, XM_011513062.3:c.958A>G, NM_138931.1:c.958A>G, NP_001697.2:p.Asn320Asp, NP_001124317.1:p.Asn320Asp, NP_001128210.1:p.Asn320Asp, XP_005247751.1…
HGVS: NC_000003.12:g.187733568C>G, NC_000003.11:g.187451356C>G, NG_007149.1:g.16968G>C, NM_001706.5:c.126G>C, NM_001706.4:c.126G>C, NM_001130845.2:c.126G>C, NM_001130845.1:c.126G>C, NM_001134738.1:c.126G>C, XM_005247694.4:c.126G>C, XM_005247694.1:c.126G>C, XM_011513062.3:c.126G>C, NM_138931.1:c.126G>C, NP_001697.2:p.Gln42His, NP_001124317.1:p.Gln42His, NP_001128210.1:p.Gln42His, XP_005247751.1:p.…
HGVS: NC_000003.12:g.187731921G>C, NC_000003.11:g.187449709G>C, NG_007149.1:g.18615C>G, NM_001706.5:c.171C>G, NM_001706.4:c.171C>G, NM_001130845.2:c.171C>G, NM_001130845.1:c.171C>G, NM_001134738.1:c.171C>G, XM_005247694.4:c.171C>G, XM_005247694.1:c.171C>G, XM_011513062.3:c.171C>G, NM_138931.1:c.171C>G, NP_001697.2:p.Phe57Leu, NP_001124317.1:p.Phe57Leu, NP_001128210.1:p.Phe57Leu, XP_005247751.1:p.…
HGVS: NC_000003.12:g.187729905A>G, NC_000003.11:g.187447693A>G, NG_007149.1:g.20631T>C, NM_001706.5:c.500T>C, NM_001706.4:c.500T>C, NM_001130845.2:c.500T>C, NM_001130845.1:c.500T>C, NM_001134738.1:c.500T>C, XM_005247694.4:c.500T>C, XM_005247694.1:c.500T>C, XM_011513062.3:c.500T>C, NM_138931.1:c.500T>C, NP_001697.2:p.Leu167Pro, NP_001124317.1:p.Leu167Pro, NP_001128210.1:p.Leu167Pro, XP_005247751.1…
HGVS: NC_000003.12:g.187729858T>C, NC_000003.11:g.187447646T>C, NG_007149.1:g.20678A>G, NM_001706.5:c.547A>G, NM_001706.4:c.547A>G, NM_001130845.2:c.547A>G, NM_001130845.1:c.547A>G, NM_001134738.1:c.547A>G, XM_005247694.4:c.547A>G, XM_005247694.1:c.547A>G, XM_011513062.3:c.547A>G, NM_138931.1:c.547A>G, NP_001697.2:p.Ser183Gly, NP_001124317.1:p.Ser183Gly, NP_001128210.1:p.Ser183Gly, XP_005247751.1…
HGVS: NC_000003.12:g.187728433G>C, NC_000003.11:g.187446221G>C, NG_007149.1:g.22103C>G, NM_001706.5:c.1467C>G, NM_001706.4:c.1467C>G, NM_001130845.2:c.1467C>G, NM_001130845.1:c.1467C>G, NM_001134738.1:c.1467C>G, XM_005247694.4:c.1467C>G, XM_005247694.1:c.1467C>G, XM_011513062.3:c.1467C>G, NM_138931.1:c.1467C>G, NP_001697.2:p.Cys489Trp, NP_001124317.1:p.Cys489Trp, NP_001128210.1:p.Cys489Trp, XP_00…
HGVS: NC_000003.12:g.187729401T>A, NC_000003.11:g.187447189T>A, NG_007149.1:g.21135A>T, NM_001706.5:c.1004A>T, NM_001706.4:c.1004A>T, NM_001130845.2:c.1004A>T, NM_001130845.1:c.1004A>T, NM_001134738.1:c.1004A>T, XM_005247694.4:c.1004A>T, XM_005247694.1:c.1004A>T, XM_011513062.3:c.1004A>T, NM_138931.1:c.1004A>T, NP_001697.2:p.Gln335Leu, NP_001124317.1:p.Gln335Leu, NP_001128210.1:p.Gln335Leu, XP_00…
HGVS: NC_000003.12:g.187722576C>A, NC_000003.12:g.187722576C>T, NC_000003.11:g.187440364C>A, NC_000003.11:g.187440364C>T, NG_007149.1:g.27960G>T, NG_007149.1:g.27960G>A, NM_001706.5:c.2003G>T, NM_001706.5:c.2003G>A, NM_001706.4:c.2003G>T, NM_001706.4:c.2003G>A, NM_001130845.2:c.2003G>T, NM_001130845.2:c.2003G>A, NM_001130845.1:c.2003G>T, NM_001130845.1:c.2003G>A, NM_001134738.1:c.1835G>T, NM_0011…
HGVS: NC_000003.12:g.187726740C>T, NC_000003.11:g.187444528C>T, NG_007149.1:g.23796G>A, NM_001706.5:c.1699G>A, NM_001706.4:c.1699G>A, NM_001130845.2:c.1699G>A, NM_001130845.1:c.1699G>A, XM_005247694.4:c.1699G>A, XM_005247694.1:c.1699G>A, NM_138931.1:c.1699G>A, NP_001697.2:p.Val567Ile, NP_001124317.1:p.Val567Ile, XP_005247751.1:p.Val567Ile
HGVS: NC_000003.12:g.187729183A>G, NC_000003.11:g.187446971A>G, NG_007149.1:g.21353T>C, NM_001706.5:c.1222T>C, NM_001706.4:c.1222T>C, NM_001130845.2:c.1222T>C, NM_001130845.1:c.1222T>C, NM_001134738.1:c.1222T>C, XM_005247694.4:c.1222T>C, XM_005247694.1:c.1222T>C, XM_011513062.3:c.1222T>C, NM_138931.1:c.1222T>C, NP_001697.2:p.Tyr408His, NP_001124317.1:p.Tyr408His, NP_001128210.1:p.Tyr408His, XP_00…
HGVS: NC_000003.12:g.187725030A>T, NC_000003.11:g.187442818A>T, NG_007149.1:g.25506T>A, NM_001706.5:c.1888T>A, NM_001706.4:c.1888T>A, NM_001130845.2:c.1888T>A, NM_001130845.1:c.1888T>A, NM_001134738.1:c.1720T>A, XM_005247694.4:c.1888T>A, XM_005247694.1:c.1888T>A, XM_011513062.3:c.1720T>A, NM_138931.1:c.1888T>A, NP_001697.2:p.Tyr630Asn, NP_001124317.1:p.Tyr630Asn, NP_001128210.1:p.Tyr574Asn, XP_00…
HGVS: NC_000003.12:g.187726815T>C, NC_000003.11:g.187444603T>C, NG_007149.1:g.23721A>G, NM_001706.5:c.1624A>G, NM_001706.4:c.1624A>G, NM_001130845.2:c.1624A>G, NM_001130845.1:c.1624A>G, XM_005247694.4:c.1624A>G, XM_005247694.1:c.1624A>G, NM_138931.1:c.1624A>G, NP_001697.2:p.Ser542Gly, NP_001124317.1:p.Ser542Gly, XP_005247751.1:p.Ser542Gly
HGVS: NC_000003.12:g.187728486G>T, NC_000003.11:g.187446274G>T, NG_007149.1:g.22050C>A, NM_001706.5:c.1414C>A, NM_001706.4:c.1414C>A, NM_001130845.2:c.1414C>A, NM_001130845.1:c.1414C>A, NM_001134738.1:c.1414C>A, XM_005247694.4:c.1414C>A, XM_005247694.1:c.1414C>A, XM_011513062.3:c.1414C>A, NM_138931.1:c.1414C>A, NP_001697.2:p.Pro472Thr, NP_001124317.1:p.Pro472Thr, NP_001128210.1:p.Pro472Thr, XP_00…
HGVS: NC_000003.12:g.187729808G>T, NC_000003.11:g.187447596G>T, NG_007149.1:g.20728C>A, NM_001706.5:c.597C>A, NM_001706.4:c.597C>A, NM_001130845.2:c.597C>A, NM_001130845.1:c.597C>A, NM_001134738.1:c.597C>A, XM_005247694.4:c.597C>A, XM_005247694.1:c.597C>A, XM_011513062.3:c.597C>A, NM_138931.1:c.597C>A, NP_001697.2:p.Ser199Arg, NP_001124317.1:p.Ser199Arg, NP_001128210.1:p.Ser199Arg, XP_005247751.1…
HGVS: NC_000003.12:g.187733689G>C, NC_000003.11:g.187451477G>C, NG_007149.1:g.16847C>G, NM_001706.5:c.5C>G, NM_001706.4:c.5C>G, NM_001130845.2:c.5C>G, NM_001130845.1:c.5C>G, NM_001134738.1:c.5C>G, XM_005247694.4:c.5C>G, XM_005247694.1:c.5C>G, XM_011513062.3:c.5C>G, NM_138931.1:c.5C>G, NP_001697.2:p.Ala2Gly, NP_001124317.1:p.Ala2Gly, NP_001128210.1:p.Ala2Gly, XP_005247751.1:p.Ala2Gly, XP_011511364…
HGVS: NC_000003.12:g.187729522G>C, NC_000003.11:g.187447310G>C, NG_007149.1:g.21014C>G, NM_001706.5:c.883C>G, NM_001706.4:c.883C>G, NM_001130845.2:c.883C>G, NM_001130845.1:c.883C>G, NM_001134738.1:c.883C>G, XM_005247694.4:c.883C>G, XM_005247694.1:c.883C>G, XM_011513062.3:c.883C>G, NM_138931.1:c.883C>G, NP_001697.2:p.Pro295Ala, NP_001124317.1:p.Pro295Ala, NP_001128210.1:p.Pro295Ala, XP_005247751.1…
HGVS: NC_000003.12:g.187729593C>T, NC_000003.11:g.187447381C>T, NG_007149.1:g.20943G>A, NM_001706.5:c.812G>A, NM_001706.4:c.812G>A, NM_001130845.2:c.812G>A, NM_001130845.1:c.812G>A, NM_001134738.1:c.812G>A, XM_005247694.4:c.812G>A, XM_005247694.1:c.812G>A, XM_011513062.3:c.812G>A, NM_138931.1:c.812G>A, NP_001697.2:p.Ser271Asn, NP_001124317.1:p.Ser271Asn, NP_001128210.1:p.Ser271Asn, XP_005247751.1…
HGVS: NC_000003.12:g.187729542G>A, NC_000003.11:g.187447330G>A, NG_007149.1:g.20994C>T, NM_001706.5:c.863C>T, NM_001706.4:c.863C>T, NM_001130845.2:c.863C>T, NM_001130845.1:c.863C>T, NM_001134738.1:c.863C>T, XM_005247694.4:c.863C>T, XM_005247694.1:c.863C>T, XM_011513062.3:c.863C>T, NM_138931.1:c.863C>T, NP_001697.2:p.Ala288Val, NP_001124317.1:p.Ala288Val, NP_001128210.1:p.Ala288Val, XP_005247751.1…
HGVS: NC_000003.12:g.187725617T>C, NC_000003.11:g.187443405T>C, NG_007149.1:g.24919A>G, NM_001706.5:c.1721A>G, NM_001706.4:c.1721A>G, NM_001130845.2:c.1721A>G, NM_001130845.1:c.1721A>G, NM_001134738.1:c.1553A>G, XM_005247694.4:c.1721A>G, XM_005247694.1:c.1721A>G, XM_011513062.3:c.1553A>G, NM_138931.1:c.1721A>G, NP_001697.2:p.Tyr574Cys, NP_001124317.1:p.Tyr574Cys, NP_001128210.1:p.Tyr518Cys, XP_00…
HGVS: NC_000003.12:g.187729618C>T, NC_000003.11:g.187447406C>T, NG_007149.1:g.20918G>A, NM_001706.5:c.787G>A, NM_001706.4:c.787G>A, NM_001130845.2:c.787G>A, NM_001130845.1:c.787G>A, NM_001134738.1:c.787G>A, XM_005247694.4:c.787G>A, XM_005247694.1:c.787G>A, XM_011513062.3:c.787G>A, NM_138931.1:c.787G>A, NP_001697.2:p.Glu263Lys, NP_001124317.1:p.Glu263Lys, NP_001128210.1:p.Glu263Lys, XP_005247751.1…
HGVS: NC_000003.12:g.187729921C>G, NC_000003.11:g.187447709C>G, NG_007149.1:g.20615G>C, NM_001706.5:c.484G>C, NM_001706.4:c.484G>C, NM_001130845.2:c.484G>C, NM_001130845.1:c.484G>C, NM_001134738.1:c.484G>C, XM_005247694.4:c.484G>C, XM_005247694.1:c.484G>C, XM_011513062.3:c.484G>C, NM_138931.1:c.484G>C, NP_001697.2:p.Val162Leu, NP_001124317.1:p.Val162Leu, NP_001128210.1:p.Val162Leu, XP_005247751.1…
HGVS: NC_000003.12:g.187729632A>G, NC_000003.11:g.187447420A>G, NG_007149.1:g.20904T>C, NM_001706.5:c.773T>C, NM_001706.4:c.773T>C, NM_001130845.2:c.773T>C, NM_001130845.1:c.773T>C, NM_001134738.1:c.773T>C, XM_005247694.4:c.773T>C, XM_005247694.1:c.773T>C, XM_011513062.3:c.773T>C, NM_138931.1:c.773T>C, NP_001697.2:p.Ile258Thr, NP_001124317.1:p.Ile258Thr, NP_001128210.1:p.Ile258Thr, XP_005247751.1…
HGVS: NC_000003.12:g.187729425C>A, NC_000003.11:g.187447213C>A, NG_007149.1:g.21111G>T, NM_001706.5:c.980G>T, NM_001706.4:c.980G>T, NM_001130845.2:c.980G>T, NM_001130845.1:c.980G>T, NM_001134738.1:c.980G>T, XM_005247694.4:c.980G>T, XM_005247694.1:c.980G>T, XM_011513062.3:c.980G>T, NM_138931.1:c.980G>T, NP_001697.2:p.Gly327Val, NP_001124317.1:p.Gly327Val, NP_001128210.1:p.Gly327Val, XP_005247751.1…
HGVS: NC_000003.12:g.187728485G>A, NC_000003.11:g.187446273G>A, NG_007149.1:g.22051C>T, NM_001706.5:c.1415C>T, NM_001706.4:c.1415C>T, NM_001130845.2:c.1415C>T, NM_001130845.1:c.1415C>T, NM_001134738.1:c.1415C>T, XM_005247694.4:c.1415C>T, XM_005247694.1:c.1415C>T, XM_011513062.3:c.1415C>T, NM_138931.1:c.1415C>T, NP_001697.2:p.Pro472Leu, NP_001124317.1:p.Pro472Leu, NP_001128210.1:p.Pro472Leu, XP_00…
HGVS: NC_000003.12:g.187725525C>T, NC_000003.11:g.187443313C>T, NG_007149.1:g.25011G>A, NM_001706.5:c.1813G>A, NM_001706.4:c.1813G>A, NM_001130845.2:c.1813G>A, NM_001130845.1:c.1813G>A, NM_001134738.1:c.1645G>A, XM_005247694.4:c.1813G>A, XM_005247694.1:c.1813G>A, XM_011513062.3:c.1645G>A, NM_138931.1:c.1813G>A, NP_001697.2:p.Glu605Lys, NP_001124317.1:p.Glu605Lys, NP_001128210.1:p.Glu549Lys, XP_00…
HGVS: NC_000003.12:g.187729351T>G, NC_000003.11:g.187447139T>G, NG_007149.1:g.21185A>C, NM_001706.5:c.1054A>C, NM_001706.4:c.1054A>C, NM_001130845.2:c.1054A>C, NM_001130845.1:c.1054A>C, NM_001134738.1:c.1054A>C, XM_005247694.4:c.1054A>C, XM_005247694.1:c.1054A>C, XM_011513062.3:c.1054A>C, NM_138931.1:c.1054A>C, NP_001697.2:p.Asn352His, NP_001124317.1:p.Asn352His, NP_001128210.1:p.Asn352His, XP_00…
HGVS: NC_000003.12:g.187725005C>T, NC_000003.11:g.187442793C>T, NG_007149.1:g.25531G>A, NM_001706.5:c.1913G>A, NM_001706.4:c.1913G>A, NM_001130845.2:c.1913G>A, NM_001130845.1:c.1913G>A, NM_001134738.1:c.1745G>A, XM_005247694.4:c.1913G>A, XM_005247694.1:c.1913G>A, XM_011513062.3:c.1745G>A, NM_138931.1:c.1913G>A, NP_001697.2:p.Arg638His, NP_001124317.1:p.Arg638His, NP_001128210.1:p.Arg582His, XP_00…
HGVS: NC_000003.12:g.187729495C>T, NC_000003.11:g.187447283C>T, NG_007149.1:g.21041G>A, NM_001706.5:c.910G>A, NM_001706.4:c.910G>A, NM_001130845.2:c.910G>A, NM_001130845.1:c.910G>A, NM_001134738.1:c.910G>A, XM_005247694.4:c.910G>A, XM_005247694.1:c.910G>A, XM_011513062.3:c.910G>A, NM_138931.1:c.910G>A, NP_001697.2:p.Glu304Lys, NP_001124317.1:p.Glu304Lys, NP_001128210.1:p.Glu304Lys, XP_005247751.1…
HGVS: NC_000003.12:g.187729864C>A, NC_000003.12:g.187729864C>T, NC_000003.11:g.187447652C>A, NC_000003.11:g.187447652C>T, NG_007149.1:g.20672G>T, NG_007149.1:g.20672G>A, NM_001706.5:c.541G>T, NM_001706.5:c.541G>A, NM_001706.4:c.541G>T, NM_001706.4:c.541G>A, NM_001130845.2:c.541G>T, NM_001130845.2:c.541G>A, NM_001130845.1:c.541G>T, NM_001130845.1:c.541G>A, NM_001134738.1:c.541G>T, NM_001134738.1:c…
HGVS: NC_000003.12:g.187731916C>T, NC_000003.11:g.187449704C>T, NG_007149.1:g.18620G>A, NM_001706.5:c.176G>A, NM_001706.4:c.176G>A, NM_001130845.2:c.176G>A, NM_001130845.1:c.176G>A, NM_001134738.1:c.176G>A, XM_005247694.4:c.176G>A, XM_005247694.1:c.176G>A, XM_011513062.3:c.176G>A, NM_138931.1:c.176G>A, NP_001697.2:p.Ser59Asn, NP_001124317.1:p.Ser59Asn, NP_001128210.1:p.Ser59Asn, XP_005247751.1:p.…
HGVS: NC_000003.12:g.187722593C>A, NC_000003.11:g.187440381C>A, NG_007149.1:g.27943G>T, NM_001706.5:c.1986G>T, NM_001706.4:c.1986G>T, NM_001130845.2:c.1986G>T, NM_001130845.1:c.1986G>T, NM_001134738.1:c.1818G>T, XM_005247694.4:c.1986G>T, XM_005247694.1:c.1986G>T, XM_011513062.3:c.1818G>T, NM_138931.1:c.1986G>T, NP_001697.2:p.Lys662Asn, NP_001124317.1:p.Lys662Asn, NP_001128210.1:p.Lys606Asn, XP_00…
HGVS: NC_000003.12:g.187729738G>T, NC_000003.11:g.187447526G>T, NG_007149.1:g.20798C>A, NM_001706.5:c.667C>A, NM_001706.4:c.667C>A, NM_001130845.2:c.667C>A, NM_001130845.1:c.667C>A, NM_001134738.1:c.667C>A, XM_005247694.4:c.667C>A, XM_005247694.1:c.667C>A, XM_011513062.3:c.667C>A, NM_138931.1:c.667C>A, NP_001697.2:p.Pro223Thr, NP_001124317.1:p.Pro223Thr, NP_001128210.1:p.Pro223Thr, XP_005247751.1…
HGVS: NC_000003.12:g.187729999T>C, NC_000003.11:g.187447787T>C, NG_007149.1:g.20537A>G, NM_001706.5:c.406A>G, NM_001706.4:c.406A>G, NM_001130845.2:c.406A>G, NM_001130845.1:c.406A>G, NM_001134738.1:c.406A>G, XM_005247694.4:c.406A>G, XM_005247694.1:c.406A>G, XM_011513062.3:c.406A>G, NM_138931.1:c.406A>G, NP_001697.2:p.Ile136Val, NP_001124317.1:p.Ile136Val, NP_001128210.1:p.Ile136Val, XP_005247751.1…
HGVS: NC_000003.12:g.187729084G>A, NC_000003.11:g.187446872G>A, NG_007149.1:g.21452C>T, NM_001706.5:c.1321C>T, NM_001706.4:c.1321C>T, NM_001130845.2:c.1321C>T, NM_001130845.1:c.1321C>T, NM_001134738.1:c.1321C>T, XM_005247694.4:c.1321C>T, XM_005247694.1:c.1321C>T, XM_011513062.3:c.1321C>T, NM_138931.1:c.1321C>T, NP_001697.2:p.Pro441Ser, NP_001124317.1:p.Pro441Ser, NP_001128210.1:p.Pro441Ser, XP_00…
HGVS: NC_000003.12:g.187726791G>A, NC_000003.11:g.187444579G>A, NG_007149.1:g.23745C>T, NM_001706.5:c.1648C>T, NM_001706.4:c.1648C>T, NM_001130845.2:c.1648C>T, NM_001130845.1:c.1648C>T, XM_005247694.4:c.1648C>T, XM_005247694.1:c.1648C>T, NM_138931.1:c.1648C>T, NP_001697.2:p.Arg550Cys, NP_001124317.1:p.Arg550Cys, XP_005247751.1:p.Arg550Cys
HGVS: NC_000003.12:g.187728393C>T, NC_000003.11:g.187446181C>T, NG_007149.1:g.22143G>A, NM_001706.5:c.1507G>A, NM_001706.4:c.1507G>A, NM_001130845.2:c.1507G>A, NM_001130845.1:c.1507G>A, NM_001134738.1:c.1507G>A, XM_005247694.4:c.1507G>A, XM_005247694.1:c.1507G>A, XM_011513062.3:c.1507G>A, NM_138931.1:c.1507G>A, NP_001697.2:p.Glu503Lys, NP_001124317.1:p.Glu503Lys, NP_001128210.1:p.Glu503Lys, XP_00…
HGVS: NC_000003.12:g.187729683T>G, NC_000003.11:g.187447471T>G, NG_007149.1:g.20853A>C, NM_001706.5:c.722A>C, NM_001706.4:c.722A>C, NM_001130845.2:c.722A>C, NM_001130845.1:c.722A>C, NM_001134738.1:c.722A>C, XM_005247694.4:c.722A>C, XM_005247694.1:c.722A>C, XM_011513062.3:c.722A>C, NM_138931.1:c.722A>C, NP_001697.2:p.Glu241Ala, NP_001124317.1:p.Glu241Ala, NP_001128210.1:p.Glu241Ala, XP_005247751.1…
HGVS: NC_000003.12:g.187722489T>G, NC_000003.11:g.187440277T>G, NG_007149.1:g.28047A>C, NM_001706.5:c.2090A>C, NM_001706.4:c.2090A>C, NM_001130845.2:c.2090A>C, NM_001130845.1:c.2090A>C, NM_001134738.1:c.1922A>C, XM_005247694.4:c.2090A>C, XM_005247694.1:c.2090A>C, XM_011513062.3:c.1922A>C, NM_138931.1:c.2090A>C, NP_001697.2:p.Asp697Ala, NP_001124317.1:p.Asp697Ala, NP_001128210.1:p.Asp641Ala, XP_00…
HGVS: NC_000003.12:g.187722507T>G, NC_000003.11:g.187440295T>G, NG_007149.1:g.28029A>C, NM_001706.5:c.2072A>C, NM_001706.4:c.2072A>C, NM_001130845.2:c.2072A>C, NM_001130845.1:c.2072A>C, NM_001134738.1:c.1904A>C, XM_005247694.4:c.2072A>C, XM_005247694.1:c.2072A>C, XM_011513062.3:c.1904A>C, NM_138931.1:c.2072A>C, NP_001697.2:p.Tyr691Ser, NP_001124317.1:p.Tyr691Ser, NP_001128210.1:p.Tyr635Ser, XP_00…
HGVS: NC_000003.12:g.187722520T>G, NC_000003.11:g.187440308T>G, NG_007149.1:g.28016A>C, NM_001706.5:c.2059A>C, NM_001706.4:c.2059A>C, NM_001130845.2:c.2059A>C, NM_001130845.1:c.2059A>C, NM_001134738.1:c.1891A>C, XM_005247694.4:c.2059A>C, XM_005247694.1:c.2059A>C, XM_011513062.3:c.1891A>C, NM_138931.1:c.2059A>C, NP_001697.2:p.Thr687Pro, NP_001124317.1:p.Thr687Pro, NP_001128210.1:p.Thr631Pro, XP_00…
HGVS: NC_000003.12:g.187722526T>G, NC_000003.11:g.187440314T>G, NG_007149.1:g.28010A>C, NM_001706.5:c.2053A>C, NM_001706.4:c.2053A>C, NM_001130845.2:c.2053A>C, NM_001130845.1:c.2053A>C, NM_001134738.1:c.1885A>C, XM_005247694.4:c.2053A>C, XM_005247694.1:c.2053A>C, XM_011513062.3:c.1885A>C, NM_138931.1:c.2053A>C, NP_001697.2:p.Thr685Pro, NP_001124317.1:p.Thr685Pro, NP_001128210.1:p.Thr629Pro, XP_00…
HGVS: NC_000003.12:g.187725587T>G, NC_000003.11:g.187443375T>G, NG_007149.1:g.24949A>C, NM_001706.5:c.1751A>C, NM_001706.4:c.1751A>C, NM_001130845.2:c.1751A>C, NM_001130845.1:c.1751A>C, NM_001134738.1:c.1583A>C, XM_005247694.4:c.1751A>C, XM_005247694.1:c.1751A>C, XM_011513062.3:c.1583A>C, NM_138931.1:c.1751A>C, NP_001697.2:p.Asn584Thr, NP_001124317.1:p.Asn584Thr, NP_001128210.1:p.Asn528Thr, XP_00…
HGVS: NC_000003.12:g.187729090T>G, NC_000003.11:g.187446878T>G, NG_007149.1:g.21446A>C, NM_001706.5:c.1315A>C, NM_001706.4:c.1315A>C, NM_001130845.2:c.1315A>C, NM_001130845.1:c.1315A>C, NM_001134738.1:c.1315A>C, XM_005247694.4:c.1315A>C, XM_005247694.1:c.1315A>C, XM_011513062.3:c.1315A>C, NM_138931.1:c.1315A>C, NP_001697.2:p.Thr439Pro, NP_001124317.1:p.Thr439Pro, NP_001128210.1:p.Thr439Pro, XP_00…
HGVS: NC_000003.12:g.187729092G>A, NC_000003.11:g.187446880G>A, NG_007149.1:g.21444C>T, NM_001706.5:c.1313C>T, NM_001706.4:c.1313C>T, NM_001130845.2:c.1313C>T, NM_001130845.1:c.1313C>T, NM_001134738.1:c.1313C>T, XM_005247694.4:c.1313C>T, XM_005247694.1:c.1313C>T, XM_011513062.3:c.1313C>T, NM_138931.1:c.1313C>T, NP_001697.2:p.Ser438Phe, NP_001124317.1:p.Ser438Phe, NP_001128210.1:p.Ser438Phe, XP_00…
HGVS: NC_000003.12:g.187729250G>T, NC_000003.11:g.187447038G>T, NG_007149.1:g.21286C>A, NM_001706.5:c.1155C>A, NM_001706.4:c.1155C>A, NM_001130845.2:c.1155C>A, NM_001130845.1:c.1155C>A, NM_001134738.1:c.1155C>A, XM_005247694.4:c.1155C>A, XM_005247694.1:c.1155C>A, XM_011513062.3:c.1155C>A, NM_138931.1:c.1155C>A, NP_001697.2:p.Ser385Arg, NP_001124317.1:p.Ser385Arg, NP_001128210.1:p.Ser385Arg, XP_00…
HGVS: NC_000003.12:g.187729659A>C, NC_000003.11:g.187447447A>C, NG_007149.1:g.20877T>G, NM_001706.5:c.746T>G, NM_001706.4:c.746T>G, NM_001130845.2:c.746T>G, NM_001130845.1:c.746T>G, NM_001134738.1:c.746T>G, XM_005247694.4:c.746T>G, XM_005247694.1:c.746T>G, XM_011513062.3:c.746T>G, NM_138931.1:c.746T>G, NP_001697.2:p.Val249Gly, NP_001124317.1:p.Val249Gly, NP_001128210.1:p.Val249Gly, XP_005247751.1…
HGVS: NC_000003.12:g.187729774C>T, NC_000003.11:g.187447562C>T, NG_007149.1:g.20762G>A, NM_001706.5:c.631G>A, NM_001706.4:c.631G>A, NM_001130845.2:c.631G>A, NM_001130845.1:c.631G>A, NM_001134738.1:c.631G>A, XM_005247694.4:c.631G>A, XM_005247694.1:c.631G>A, XM_011513062.3:c.631G>A, NM_138931.1:c.631G>A, NP_001697.2:p.Glu211Lys, NP_001124317.1:p.Glu211Lys, NP_001128210.1:p.Glu211Lys, XP_005247751.1…
HGVS: NC_000003.12:g.187729806T>G, NC_000003.11:g.187447594T>G, NG_007149.1:g.20730A>C, NM_001706.5:c.599A>C, NM_001706.4:c.599A>C, NM_001130845.2:c.599A>C, NM_001130845.1:c.599A>C, NM_001134738.1:c.599A>C, XM_005247694.4:c.599A>C, XM_005247694.1:c.599A>C, XM_011513062.3:c.599A>C, NM_138931.1:c.599A>C, NP_001697.2:p.His200Pro, NP_001124317.1:p.His200Pro, NP_001128210.1:p.His200Pro, XP_005247751.1…
HGVS: NC_000003.12:g.187729840A>G, NC_000003.11:g.187447628A>G, NG_007149.1:g.20696T>C, NM_001706.5:c.565T>C, NM_001706.4:c.565T>C, NM_001130845.2:c.565T>C, NM_001130845.1:c.565T>C, NM_001134738.1:c.565T>C, XM_005247694.4:c.565T>C, XM_005247694.1:c.565T>C, XM_011513062.3:c.565T>C, NM_138931.1:c.565T>C, NP_001697.2:p.Ser189Pro, NP_001124317.1:p.Ser189Pro, NP_001128210.1:p.Ser189Pro, XP_005247751.1…
HGVS: NC_000003.12:g.187729920A>C, NC_000003.11:g.187447708A>C, NG_007149.1:g.20616T>G, NM_001706.5:c.485T>G, NM_001706.4:c.485T>G, NM_001130845.2:c.485T>G, NM_001130845.1:c.485T>G, NM_001134738.1:c.485T>G, XM_005247694.4:c.485T>G, XM_005247694.1:c.485T>G, XM_011513062.3:c.485T>G, NM_138931.1:c.485T>G, NP_001697.2:p.Val162Gly, NP_001124317.1:p.Val162Gly, NP_001128210.1:p.Val162Gly, XP_005247751.1…
HGVS: NC_000003.12:g.187731722A>C, NC_000003.11:g.187449510A>C, NG_007149.1:g.18814T>G, NM_001706.5:c.370T>G, NM_001706.4:c.370T>G, NM_001130845.2:c.370T>G, NM_001130845.1:c.370T>G, NM_001134738.1:c.370T>G, XM_005247694.4:c.370T>G, XM_005247694.1:c.370T>G, XM_011513062.3:c.370T>G, NM_138931.1:c.370T>G, NP_001697.2:p.Phe124Val, NP_001124317.1:p.Phe124Val, NP_001128210.1:p.Phe124Val, XP_005247751.1…
HGVS: NC_000003.12:g.187731725T>C, NC_000003.11:g.187449513T>C, NG_007149.1:g.18811A>G, NM_001706.5:c.367A>G, NM_001706.4:c.367A>G, NM_001130845.2:c.367A>G, NM_001130845.1:c.367A>G, NM_001134738.1:c.367A>G, XM_005247694.4:c.367A>G, XM_005247694.1:c.367A>G, XM_011513062.3:c.367A>G, NM_138931.1:c.367A>G, NP_001697.2:p.Lys123Glu, NP_001124317.1:p.Lys123Glu, NP_001128210.1:p.Lys123Glu, XP_005247751.1…
HGVS: NC_000003.12:g.187731869C>A, NC_000003.11:g.187449657C>A, NG_007149.1:g.18667G>T, NM_001706.5:c.223G>T, NM_001706.4:c.223G>T, NM_001130845.2:c.223G>T, NM_001130845.1:c.223G>T, NM_001134738.1:c.223G>T, XM_005247694.4:c.223G>T, XM_005247694.1:c.223G>T, XM_011513062.3:c.223G>T, NM_138931.1:c.223G>T, NP_001697.2:p.Asp75Tyr, NP_001124317.1:p.Asp75Tyr, NP_001128210.1:p.Asp75Tyr, XP_005247751.1:p.…
HGVS: NC_000003.12:g.187722496C>T, NC_000003.11:g.187440284C>T, NG_007149.1:g.28040G>A, NM_001706.5:c.2083G>A, NM_001706.4:c.2083G>A, NM_001130845.2:c.2083G>A, NM_001130845.1:c.2083G>A, NM_001134738.1:c.1915G>A, XM_005247694.4:c.2083G>A, XM_005247694.1:c.2083G>A, XM_011513062.3:c.1915G>A, NM_138931.1:c.2083G>A, NP_001697.2:p.Ala695Thr, NP_001124317.1:p.Ala695Thr, NP_001128210.1:p.Ala639Thr, XP_00…
HGVS: NC_000003.12:g.187722547G>A, NC_000003.11:g.187440335G>A, NG_007149.1:g.27989C>T, NM_001706.5:c.2032C>T, NM_001706.4:c.2032C>T, NM_001130845.2:c.2032C>T, NM_001130845.1:c.2032C>T, NM_001134738.1:c.1864C>T, XM_005247694.4:c.2032C>T, XM_005247694.1:c.2032C>T, XM_011513062.3:c.1864C>T, NM_138931.1:c.2032C>T, NP_001697.2:p.Arg678Cys, NP_001124317.1:p.Arg678Cys, NP_001128210.1:p.Arg622Cys, XP_00…
HGVS: NC_000003.12:g.187724957C>T, NC_000003.11:g.187442745C>T, NG_007149.1:g.25579G>A, NM_001706.5:c.1961G>A, NM_001706.4:c.1961G>A, NM_001130845.2:c.1961G>A, NM_001130845.1:c.1961G>A, NM_001134738.1:c.1793G>A, XM_005247694.4:c.1961G>A, XM_005247694.1:c.1961G>A, XM_011513062.3:c.1793G>A, NM_138931.1:c.1961G>A, NP_001697.2:p.Gly654Glu, NP_001124317.1:p.Gly654Glu, NP_001128210.1:p.Gly598Glu, XP_00…
HGVS: NC_000003.12:g.187724969C>T, NC_000003.11:g.187442757C>T, NG_007149.1:g.25567G>A, NM_001706.5:c.1949G>A, NM_001706.4:c.1949G>A, NM_001130845.2:c.1949G>A, NM_001130845.1:c.1949G>A, NM_001134738.1:c.1781G>A, XM_005247694.4:c.1949G>A, XM_005247694.1:c.1949G>A, XM_011513062.3:c.1781G>A, NM_138931.1:c.1949G>A, NP_001697.2:p.Arg650Gln, NP_001124317.1:p.Arg650Gln, NP_001128210.1:p.Arg594Gln, XP_00…
HGVS: NC_000003.12:g.187725071T>C, NC_000003.11:g.187442859T>C, NG_007149.1:g.25465A>G, NM_001706.5:c.1847A>G, NM_001706.4:c.1847A>G, NM_001130845.2:c.1847A>G, NM_001130845.1:c.1847A>G, NM_001134738.1:c.1679A>G, XM_005247694.4:c.1847A>G, XM_005247694.1:c.1847A>G, XM_011513062.3:c.1679A>G, NM_138931.1:c.1847A>G, NP_001697.2:p.His616Arg, NP_001124317.1:p.His616Arg, NP_001128210.1:p.His560Arg, XP_00…
HGVS: NC_000003.12:g.187725584C>T, NC_000003.11:g.187443372C>T, NG_007149.1:g.24952G>A, NM_001706.5:c.1754G>A, NM_001706.4:c.1754G>A, NM_001130845.2:c.1754G>A, NM_001130845.1:c.1754G>A, NM_001134738.1:c.1586G>A, XM_005247694.4:c.1754G>A, XM_005247694.1:c.1754G>A, XM_011513062.3:c.1586G>A, NM_138931.1:c.1754G>A, NP_001697.2:p.Arg585Gln, NP_001124317.1:p.Arg585Gln, NP_001128210.1:p.Arg529Gln, XP_00…
HGVS: NC_000003.12:g.187726745T>C, NC_000003.11:g.187444533T>C, NG_007149.1:g.23791A>G, NM_001706.5:c.1694A>G, NM_001706.4:c.1694A>G, NM_001130845.2:c.1694A>G, NM_001130845.1:c.1694A>G, XM_005247694.4:c.1694A>G, XM_005247694.1:c.1694A>G, NM_138931.1:c.1694A>G, NP_001697.2:p.Lys565Arg, NP_001124317.1:p.Lys565Arg, XP_005247751.1:p.Lys565Arg
HGVS: NC_000003.12:g.187726799T>C, NC_000003.11:g.187444587T>C, NG_007149.1:g.23737A>G, NM_001706.5:c.1640A>G, NM_001706.4:c.1640A>G, NM_001130845.2:c.1640A>G, NM_001130845.1:c.1640A>G, XM_005247694.4:c.1640A>G, XM_005247694.1:c.1640A>G, NM_138931.1:c.1640A>G, NP_001697.2:p.Lys547Arg, NP_001124317.1:p.Lys547Arg, XP_005247751.1:p.Lys547Arg
HGVS: NC_000003.12:g.187726844G>A, NC_000003.11:g.187444632G>A, NG_007149.1:g.23692C>T, NM_001706.5:c.1595C>T, NM_001706.4:c.1595C>T, NM_001130845.2:c.1595C>T, NM_001130845.1:c.1595C>T, XM_005247694.4:c.1595C>T, XM_005247694.1:c.1595C>T, NM_138931.1:c.1595C>T, NP_001697.2:p.Ser532Leu, NP_001124317.1:p.Ser532Leu, XP_005247751.1:p.Ser532Leu
HGVS: NC_000003.12:g.187726848C>A, NC_000003.11:g.187444636C>A, NG_007149.1:g.23688G>T, NM_001706.5:c.1591G>T, NM_001706.4:c.1591G>T, NM_001130845.2:c.1591G>T, NM_001130845.1:c.1591G>T, XM_005247694.4:c.1591G>T, XM_005247694.1:c.1591G>T, NM_138931.1:c.1591G>T, NP_001697.2:p.Ala531Ser, NP_001124317.1:p.Ala531Ser, XP_005247751.1:p.Ala531Ser
HGVS: NC_000003.12:g.187726856G>A, NC_000003.11:g.187444644G>A, NG_007149.1:g.23680C>T, NM_001706.5:c.1583C>T, NM_001706.4:c.1583C>T, NM_001130845.2:c.1583C>T, NM_001130845.1:c.1583C>T, XM_005247694.4:c.1583C>T, XM_005247694.1:c.1583C>T, NM_138931.1:c.1583C>T, NP_001697.2:p.Ser528Phe, NP_001124317.1:p.Ser528Phe, XP_005247751.1:p.Ser528Phe
HGVS: NC_000003.12:g.187728407G>A, NC_000003.11:g.187446195G>A, NG_007149.1:g.22129C>T, NM_001706.5:c.1493C>T, NM_001706.4:c.1493C>T, NM_001130845.2:c.1493C>T, NM_001130845.1:c.1493C>T, NM_001134738.1:c.1493C>T, XM_005247694.4:c.1493C>T, XM_005247694.1:c.1493C>T, XM_011513062.3:c.1493C>T, NM_138931.1:c.1493C>T, NP_001697.2:p.Pro498Leu, NP_001124317.1:p.Pro498Leu, NP_001128210.1:p.Pro498Leu, XP_00…
HGVS: NC_000003.12:g.187728429G>T, NC_000003.11:g.187446217G>T, NG_007149.1:g.22107C>A, NM_001706.5:c.1471C>A, NM_001706.4:c.1471C>A, NM_001130845.2:c.1471C>A, NM_001130845.1:c.1471C>A, NM_001134738.1:c.1471C>A, XM_005247694.4:c.1471C>A, XM_005247694.1:c.1471C>A, XM_011513062.3:c.1471C>A, NM_138931.1:c.1471C>A, NP_001697.2:p.His491Asn, NP_001124317.1:p.His491Asn, NP_001128210.1:p.His491Asn, XP_00…
HGVS: NC_000003.12:g.187728434C>T, NC_000003.11:g.187446222C>T, NG_007149.1:g.22102G>A, NM_001706.5:c.1466G>A, NM_001706.4:c.1466G>A, NM_001130845.2:c.1466G>A, NM_001130845.1:c.1466G>A, NM_001134738.1:c.1466G>A, XM_005247694.4:c.1466G>A, XM_005247694.1:c.1466G>A, XM_011513062.3:c.1466G>A, NM_138931.1:c.1466G>A, NP_001697.2:p.Cys489Tyr, NP_001124317.1:p.Cys489Tyr, NP_001128210.1:p.Cys489Tyr, XP_00…
HGVS: NC_000003.12:g.187728436C>A, NC_000003.11:g.187446224C>A, NG_007149.1:g.22100G>T, NM_001706.5:c.1464G>T, NM_001706.4:c.1464G>T, NM_001130845.2:c.1464G>T, NM_001130845.1:c.1464G>T, NM_001134738.1:c.1464G>T, XM_005247694.4:c.1464G>T, XM_005247694.1:c.1464G>T, XM_011513062.3:c.1464G>T, NM_138931.1:c.1464G>T, NP_001697.2:p.Met488Ile, NP_001124317.1:p.Met488Ile, NP_001128210.1:p.Met488Ile, XP_00…
HGVS: NC_000003.12:g.187728443G>C, NC_000003.11:g.187446231G>C, NG_007149.1:g.22093C>G, NM_001706.5:c.1457C>G, NM_001706.4:c.1457C>G, NM_001130845.2:c.1457C>G, NM_001130845.1:c.1457C>G, NM_001134738.1:c.1457C>G, XM_005247694.4:c.1457C>G, XM_005247694.1:c.1457C>G, XM_011513062.3:c.1457C>G, NM_138931.1:c.1457C>G, NP_001697.2:p.Ala486Gly, NP_001124317.1:p.Ala486Gly, NP_001128210.1:p.Ala486Gly, XP_00…
HGVS: NC_000003.12:g.187728447G>A, NC_000003.11:g.187446235G>A, NG_007149.1:g.22089C>T, NM_001706.5:c.1453C>T, NM_001706.4:c.1453C>T, NM_001130845.2:c.1453C>T, NM_001130845.1:c.1453C>T, NM_001134738.1:c.1453C>T, XM_005247694.4:c.1453C>T, XM_005247694.1:c.1453C>T, XM_011513062.3:c.1453C>T, NM_138931.1:c.1453C>T, NP_001697.2:p.His485Tyr, NP_001124317.1:p.His485Tyr, NP_001128210.1:p.His485Tyr, XP_00…
HGVS: NC_000003.12:g.187728452G>A, NC_000003.11:g.187446240G>A, NG_007149.1:g.22084C>T, NM_001706.5:c.1448C>T, NM_001706.4:c.1448C>T, NM_001130845.2:c.1448C>T, NM_001130845.1:c.1448C>T, NM_001134738.1:c.1448C>T, XM_005247694.4:c.1448C>T, XM_005247694.1:c.1448C>T, XM_011513062.3:c.1448C>T, NM_138931.1:c.1448C>T, NP_001697.2:p.Pro483Leu, NP_001124317.1:p.Pro483Leu, NP_001128210.1:p.Pro483Leu, XP_00…
HGVS: NC_000003.12:g.187728456A>T, NC_000003.11:g.187446244A>T, NG_007149.1:g.22080T>A, NM_001706.5:c.1444T>A, NM_001706.4:c.1444T>A, NM_001130845.2:c.1444T>A, NM_001130845.1:c.1444T>A, NM_001134738.1:c.1444T>A, XM_005247694.4:c.1444T>A, XM_005247694.1:c.1444T>A, XM_011513062.3:c.1444T>A, NM_138931.1:c.1444T>A, NP_001697.2:p.Ser482Thr, NP_001124317.1:p.Ser482Thr, NP_001128210.1:p.Ser482Thr, XP_00…
HGVS: NC_000003.12:g.187728457C>G, NC_000003.11:g.187446245C>G, NG_007149.1:g.22079G>C, NM_001706.5:c.1443G>C, NM_001706.4:c.1443G>C, NM_001130845.2:c.1443G>C, NM_001130845.1:c.1443G>C, NM_001134738.1:c.1443G>C, XM_005247694.4:c.1443G>C, XM_005247694.1:c.1443G>C, XM_011513062.3:c.1443G>C, NM_138931.1:c.1443G>C, NP_001697.2:p.Gln481His, NP_001124317.1:p.Gln481His, NP_001128210.1:p.Gln481His, XP_00…
HGVS: NC_000003.12:g.187728461G>A, NC_000003.11:g.187446249G>A, NG_007149.1:g.22075C>T, NM_001706.5:c.1439C>T, NM_001706.4:c.1439C>T, NM_001130845.2:c.1439C>T, NM_001130845.1:c.1439C>T, NM_001134738.1:c.1439C>T, XM_005247694.4:c.1439C>T, XM_005247694.1:c.1439C>T, XM_011513062.3:c.1439C>T, NM_138931.1:c.1439C>T, NP_001697.2:p.Ser480Phe, NP_001124317.1:p.Ser480Phe, NP_001128210.1:p.Ser480Phe, XP_00…
HGVS: NC_000003.12:g.187728464C>T, NC_000003.11:g.187446252C>T, NG_007149.1:g.22072G>A, NM_001706.5:c.1436G>A, NM_001706.4:c.1436G>A, NM_001130845.2:c.1436G>A, NM_001130845.1:c.1436G>A, NM_001134738.1:c.1436G>A, XM_005247694.4:c.1436G>A, XM_005247694.1:c.1436G>A, XM_011513062.3:c.1436G>A, NM_138931.1:c.1436G>A, NP_001697.2:p.Gly479Asp, NP_001124317.1:p.Gly479Asp, NP_001128210.1:p.Gly479Asp, XP_00…
HGVS: NC_000003.12:g.187728530G>A, NC_000003.11:g.187446318G>A, NG_007149.1:g.22006C>T, NM_001706.5:c.1370C>T, NM_001706.4:c.1370C>T, NM_001130845.2:c.1370C>T, NM_001130845.1:c.1370C>T, NM_001134738.1:c.1370C>T, XM_005247694.4:c.1370C>T, XM_005247694.1:c.1370C>T, XM_011513062.3:c.1370C>T, NM_138931.1:c.1370C>T, NP_001697.2:p.Ser457Phe, NP_001124317.1:p.Ser457Phe, NP_001128210.1:p.Ser457Phe, XP_00…
HGVS: NC_000003.12:g.187728533C>A, NC_000003.11:g.187446321C>A, NG_007149.1:g.22003G>T, NM_001706.5:c.1367G>T, NM_001706.4:c.1367G>T, NM_001130845.2:c.1367G>T, NM_001130845.1:c.1367G>T, NM_001134738.1:c.1367G>T, XM_005247694.4:c.1367G>T, XM_005247694.1:c.1367G>T, XM_011513062.3:c.1367G>T, NM_138931.1:c.1367G>T, NP_001697.2:p.Gly456Val, NP_001124317.1:p.Gly456Val, NP_001128210.1:p.Gly456Val, XP_00…
HGVS: NC_000003.12:g.187729054T>C, NC_000003.11:g.187446842T>C, NG_007149.1:g.21482A>G, NM_001706.5:c.1351A>G, NM_001706.4:c.1351A>G, NM_001130845.2:c.1351A>G, NM_001130845.1:c.1351A>G, NM_001134738.1:c.1351A>G, XM_005247694.4:c.1351A>G, XM_005247694.1:c.1351A>G, XM_011513062.3:c.1351A>G, NM_138931.1:c.1351A>G, NP_001697.2:p.Asn451Asp, NP_001124317.1:p.Asn451Asp, NP_001128210.1:p.Asn451Asp, XP_00…
HGVS: NC_000003.12:g.187729083G>A, NC_000003.11:g.187446871G>A, NG_007149.1:g.21453C>T, NM_001706.5:c.1322C>T, NM_001706.4:c.1322C>T, NM_001130845.2:c.1322C>T, NM_001130845.1:c.1322C>T, NM_001134738.1:c.1322C>T, XM_005247694.4:c.1322C>T, XM_005247694.1:c.1322C>T, XM_011513062.3:c.1322C>T, NM_138931.1:c.1322C>T, NP_001697.2:p.Pro441Leu, NP_001124317.1:p.Pro441Leu, NP_001128210.1:p.Pro441Leu, XP_00…
HGVS: NC_000003.12:g.187729093A>T, NC_000003.11:g.187446881A>T, NG_007149.1:g.21443T>A, NM_001706.5:c.1312T>A, NM_001706.4:c.1312T>A, NM_001130845.2:c.1312T>A, NM_001130845.1:c.1312T>A, NM_001134738.1:c.1312T>A, XM_005247694.4:c.1312T>A, XM_005247694.1:c.1312T>A, XM_011513062.3:c.1312T>A, NM_138931.1:c.1312T>A, NP_001697.2:p.Ser438Thr, NP_001124317.1:p.Ser438Thr, NP_001128210.1:p.Ser438Thr, XP_00…
HGVS: NC_000003.12:g.187729123G>A, NC_000003.11:g.187446911G>A, NG_007149.1:g.21413C>T, NM_001706.5:c.1282C>T, NM_001706.4:c.1282C>T, NM_001130845.2:c.1282C>T, NM_001130845.1:c.1282C>T, NM_001134738.1:c.1282C>T, XM_005247694.4:c.1282C>T, XM_005247694.1:c.1282C>T, XM_011513062.3:c.1282C>T, NM_138931.1:c.1282C>T, NP_001697.2:p.Pro428Ser, NP_001124317.1:p.Pro428Ser, NP_001128210.1:p.Pro428Ser, XP_00…
HGVS: NC_000003.12:g.187729203C>G, NC_000003.11:g.187446991C>G, NG_007149.1:g.21333G>C, NM_001706.5:c.1202G>C, NM_001706.4:c.1202G>C, NM_001130845.2:c.1202G>C, NM_001130845.1:c.1202G>C, NM_001134738.1:c.1202G>C, XM_005247694.4:c.1202G>C, XM_005247694.1:c.1202G>C, XM_011513062.3:c.1202G>C, NM_138931.1:c.1202G>C, NP_001697.2:p.Gly401Ala, NP_001124317.1:p.Gly401Ala, NP_001128210.1:p.Gly401Ala, XP_00…
HGVS: NC_000003.12:g.187729210C>T, NC_000003.11:g.187446998C>T, NG_007149.1:g.21326G>A, NM_001706.5:c.1195G>A, NM_001706.4:c.1195G>A, NM_001130845.2:c.1195G>A, NM_001130845.1:c.1195G>A, NM_001134738.1:c.1195G>A, XM_005247694.4:c.1195G>A, XM_005247694.1:c.1195G>A, XM_011513062.3:c.1195G>A, NM_138931.1:c.1195G>A, NP_001697.2:p.Glu399Lys, NP_001124317.1:p.Glu399Lys, NP_001128210.1:p.Glu399Lys, XP_00…
HGVS: NC_000003.12:g.187729215T>G, NC_000003.11:g.187447003T>G, NG_007149.1:g.21321A>C, NM_001706.5:c.1190A>C, NM_001706.4:c.1190A>C, NM_001130845.2:c.1190A>C, NM_001130845.1:c.1190A>C, NM_001134738.1:c.1190A>C, XM_005247694.4:c.1190A>C, XM_005247694.1:c.1190A>C, XM_011513062.3:c.1190A>C, NM_138931.1:c.1190A>C, NP_001697.2:p.Gln397Pro, NP_001124317.1:p.Gln397Pro, NP_001128210.1:p.Gln397Pro, XP_00…
HGVS: NC_000003.12:g.187729219C>G, NC_000003.11:g.187447007C>G, NG_007149.1:g.21317G>C, NM_001706.5:c.1186G>C, NM_001706.4:c.1186G>C, NM_001130845.2:c.1186G>C, NM_001130845.1:c.1186G>C, NM_001134738.1:c.1186G>C, XM_005247694.4:c.1186G>C, XM_005247694.1:c.1186G>C, XM_011513062.3:c.1186G>C, NM_138931.1:c.1186G>C, NP_001697.2:p.Glu396Gln, NP_001124317.1:p.Glu396Gln, NP_001128210.1:p.Glu396Gln, XP_00…
HGVS: NC_000003.12:g.187729224C>A, NC_000003.12:g.187729224C>T, NC_000003.11:g.187447012C>A, NC_000003.11:g.187447012C>T, NG_007149.1:g.21312G>T, NG_007149.1:g.21312G>A, NM_001706.5:c.1181G>T, NM_001706.5:c.1181G>A, NM_001706.4:c.1181G>T, NM_001706.4:c.1181G>A, NM_001130845.2:c.1181G>T, NM_001130845.2:c.1181G>A, NM_001130845.1:c.1181G>T, NM_001130845.1:c.1181G>A, NM_001134738.1:c.1181G>T, NM_0011…
HGVS: NC_000003.12:g.187729225C>T, NC_000003.11:g.187447013C>T, NG_007149.1:g.21311G>A, NM_001706.5:c.1180G>A, NM_001706.4:c.1180G>A, NM_001130845.2:c.1180G>A, NM_001130845.1:c.1180G>A, NM_001134738.1:c.1180G>A, XM_005247694.4:c.1180G>A, XM_005247694.1:c.1180G>A, XM_011513062.3:c.1180G>A, NM_138931.1:c.1180G>A, NP_001697.2:p.Gly394Arg, NP_001124317.1:p.Gly394Arg, NP_001128210.1:p.Gly394Arg, XP_00…
HGVS: NC_000003.12:g.187729228C>T, NC_000003.11:g.187447016C>T, NG_007149.1:g.21308G>A, NM_001706.5:c.1177G>A, NM_001706.4:c.1177G>A, NM_001130845.2:c.1177G>A, NM_001130845.1:c.1177G>A, NM_001134738.1:c.1177G>A, XM_005247694.4:c.1177G>A, XM_005247694.1:c.1177G>A, XM_011513062.3:c.1177G>A, NM_138931.1:c.1177G>A, NP_001697.2:p.Glu393Lys, NP_001124317.1:p.Glu393Lys, NP_001128210.1:p.Glu393Lys, XP_00…
HGVS: NC_000003.12:g.187729246T>A, NC_000003.11:g.187447034T>A, NG_007149.1:g.21290A>T, NM_001706.5:c.1159A>T, NM_001706.4:c.1159A>T, NM_001130845.2:c.1159A>T, NM_001130845.1:c.1159A>T, NM_001134738.1:c.1159A>T, XM_005247694.4:c.1159A>T, XM_005247694.1:c.1159A>T, XM_011513062.3:c.1159A>T, NM_138931.1:c.1159A>T, NP_001697.2:p.Asn387Tyr, NP_001124317.1:p.Asn387Tyr, NP_001128210.1:p.Asn387Tyr, XP_00…
HGVS: NC_000003.12:g.187729254T>C, NC_000003.11:g.187447042T>C, NG_007149.1:g.21282A>G, NM_001706.5:c.1151A>G, NM_001706.4:c.1151A>G, NM_001130845.2:c.1151A>G, NM_001130845.1:c.1151A>G, NM_001134738.1:c.1151A>G, XM_005247694.4:c.1151A>G, XM_005247694.1:c.1151A>G, XM_011513062.3:c.1151A>G, NM_138931.1:c.1151A>G, NP_001697.2:p.Asn384Ser, NP_001124317.1:p.Asn384Ser, NP_001128210.1:p.Asn384Ser, XP_00…
HGVS: NC_000003.12:g.187729335T>C, NC_000003.11:g.187447123T>C, NG_007149.1:g.21201A>G, NM_001706.5:c.1070A>G, NM_001706.4:c.1070A>G, NM_001130845.2:c.1070A>G, NM_001130845.1:c.1070A>G, NM_001134738.1:c.1070A>G, XM_005247694.4:c.1070A>G, XM_005247694.1:c.1070A>G, XM_011513062.3:c.1070A>G, NM_138931.1:c.1070A>G, NP_001697.2:p.Gln357Arg, NP_001124317.1:p.Gln357Arg, NP_001128210.1:p.Gln357Arg, XP_00…
HGVS: NC_000003.12:g.187729413G>A, NC_000003.11:g.187447201G>A, NG_007149.1:g.21123C>T, NM_001706.5:c.992C>T, NM_001706.4:c.992C>T, NM_001130845.2:c.992C>T, NM_001130845.1:c.992C>T, NM_001134738.1:c.992C>T, XM_005247694.4:c.992C>T, XM_005247694.1:c.992C>T, XM_011513062.3:c.992C>T, NM_138931.1:c.992C>T, NP_001697.2:p.Pro331Leu, NP_001124317.1:p.Pro331Leu, NP_001128210.1:p.Pro331Leu, XP_005247751.1…
HGVS: NC_000003.12:g.187729445A>T, NC_000003.11:g.187447233A>T, NG_007149.1:g.21091T>A, NM_001706.5:c.960T>A, NM_001706.4:c.960T>A, NM_001130845.2:c.960T>A, NM_001130845.1:c.960T>A, NM_001134738.1:c.960T>A, XM_005247694.4:c.960T>A, XM_005247694.1:c.960T>A, XM_011513062.3:c.960T>A, NM_138931.1:c.960T>A, NP_001697.2:p.Asn320Lys, NP_001124317.1:p.Asn320Lys, NP_001128210.1:p.Asn320Lys, XP_005247751.1…
HGVS: NC_000003.12:g.187729468C>G, NC_000003.11:g.187447256C>G, NG_007149.1:g.21068G>C, NM_001706.5:c.937G>C, NM_001706.4:c.937G>C, NM_001130845.2:c.937G>C, NM_001130845.1:c.937G>C, NM_001134738.1:c.937G>C, XM_005247694.4:c.937G>C, XM_005247694.1:c.937G>C, XM_011513062.3:c.937G>C, NM_138931.1:c.937G>C, NP_001697.2:p.Ala313Pro, NP_001124317.1:p.Ala313Pro, NP_001128210.1:p.Ala313Pro, XP_005247751.1…
HGVS: NC_000003.12:g.187729475A>C, NC_000003.12:g.187729475A>G, NC_000003.11:g.187447263A>C, NC_000003.11:g.187447263A>G, NG_007149.1:g.21061T>G, NG_007149.1:g.21061T>C, NM_001706.5:c.930T>G, NM_001706.5:c.930T>C, NM_001706.4:c.930T>G, NM_001706.4:c.930T>C, NM_001130845.2:c.930T>G, NM_001130845.2:c.930T>C, NM_001130845.1:c.930T>G, NM_001130845.1:c.930T>C, NM_001134738.1:c.930T>G, NM_001134738.1:c…
HGVS: NC_000003.12:g.187729488G>A, NC_000003.11:g.187447276G>A, NG_007149.1:g.21048C>T, NM_001706.5:c.917C>T, NM_001706.4:c.917C>T, NM_001130845.2:c.917C>T, NM_001130845.1:c.917C>T, NM_001134738.1:c.917C>T, XM_005247694.4:c.917C>T, XM_005247694.1:c.917C>T, XM_011513062.3:c.917C>T, NM_138931.1:c.917C>T, NP_001697.2:p.Pro306Leu, NP_001124317.1:p.Pro306Leu, NP_001128210.1:p.Pro306Leu, XP_005247751.1…
HGVS: NC_000003.12:g.187729494T>C, NC_000003.11:g.187447282T>C, NG_007149.1:g.21042A>G, NM_001706.5:c.911A>G, NM_001706.4:c.911A>G, NM_001130845.2:c.911A>G, NM_001130845.1:c.911A>G, NM_001134738.1:c.911A>G, XM_005247694.4:c.911A>G, XM_005247694.1:c.911A>G, XM_011513062.3:c.911A>G, NM_138931.1:c.911A>G, NP_001697.2:p.Glu304Gly, NP_001124317.1:p.Glu304Gly, NP_001128210.1:p.Glu304Gly, XP_005247751.1…
HGVS: NC_000003.12:g.187729507T>C, NC_000003.11:g.187447295T>C, NG_007149.1:g.21029A>G, NM_001706.5:c.898A>G, NM_001706.4:c.898A>G, NM_001130845.2:c.898A>G, NM_001130845.1:c.898A>G, NM_001134738.1:c.898A>G, XM_005247694.4:c.898A>G, XM_005247694.1:c.898A>G, XM_011513062.3:c.898A>G, NM_138931.1:c.898A>G, NP_001697.2:p.Ser300Gly, NP_001124317.1:p.Ser300Gly, NP_001128210.1:p.Ser300Gly, XP_005247751.1…
HGVS: NC_000003.12:g.187729509G>A, NC_000003.12:g.187729509G>C, NC_000003.11:g.187447297G>A, NC_000003.11:g.187447297G>C, NG_007149.1:g.21027C>T, NG_007149.1:g.21027C>G, NM_001706.5:c.896C>T, NM_001706.5:c.896C>G, NM_001706.4:c.896C>T, NM_001706.4:c.896C>G, NM_001130845.2:c.896C>T, NM_001130845.2:c.896C>G, NM_001130845.1:c.896C>T, NM_001130845.1:c.896C>G, NM_001134738.1:c.896C>T, NM_001134738.1:c…
HGVS: NC_000003.12:g.187729576C>A, NC_000003.11:g.187447364C>A, NG_007149.1:g.20960G>T, NM_001706.5:c.829G>T, NM_001706.4:c.829G>T, NM_001130845.2:c.829G>T, NM_001130845.1:c.829G>T, NM_001134738.1:c.829G>T, XM_005247694.4:c.829G>T, XM_005247694.1:c.829G>T, XM_011513062.3:c.829G>T, NM_138931.1:c.829G>T, NP_001697.2:p.Val277Leu, NP_001124317.1:p.Val277Leu, NP_001128210.1:p.Val277Leu, XP_005247751.1…
HGVS: NC_000003.12:g.187729581T>C, NC_000003.11:g.187447369T>C, NG_007149.1:g.20955A>G, NM_001706.5:c.824A>G, NM_001706.4:c.824A>G, NM_001130845.2:c.824A>G, NM_001130845.1:c.824A>G, NM_001134738.1:c.824A>G, XM_005247694.4:c.824A>G, XM_005247694.1:c.824A>G, XM_011513062.3:c.824A>G, NM_138931.1:c.824A>G, NP_001697.2:p.Tyr275Cys, NP_001124317.1:p.Tyr275Cys, NP_001128210.1:p.Tyr275Cys, XP_005247751.1…
HGVS: NC_000003.12:g.187729594T>A, NC_000003.11:g.187447382T>A, NG_007149.1:g.20942A>T, NM_001706.5:c.811A>T, NM_001706.4:c.811A>T, NM_001130845.2:c.811A>T, NM_001130845.1:c.811A>T, NM_001134738.1:c.811A>T, XM_005247694.4:c.811A>T, XM_005247694.1:c.811A>T, XM_011513062.3:c.811A>T, NM_138931.1:c.811A>T, NP_001697.2:p.Ser271Cys, NP_001124317.1:p.Ser271Cys, NP_001128210.1:p.Ser271Cys, XP_005247751.1…
HGVS: NC_000003.12:g.187729614G>A, NC_000003.11:g.187447402G>A, NG_007149.1:g.20922C>T, NM_001706.5:c.791C>T, NM_001706.4:c.791C>T, NM_001130845.2:c.791C>T, NM_001130845.1:c.791C>T, NM_001134738.1:c.791C>T, XM_005247694.4:c.791C>T, XM_005247694.1:c.791C>T, XM_011513062.3:c.791C>T, NM_138931.1:c.791C>T, NP_001697.2:p.Thr264Ile, NP_001124317.1:p.Thr264Ile, NP_001128210.1:p.Thr264Ile, XP_005247751.1…
HGVS: NC_000003.12:g.187729633T>C, NC_000003.11:g.187447421T>C, NG_007149.1:g.20903A>G, NM_001706.5:c.772A>G, NM_001706.4:c.772A>G, NM_001130845.2:c.772A>G, NM_001130845.1:c.772A>G, NM_001134738.1:c.772A>G, XM_005247694.4:c.772A>G, XM_005247694.1:c.772A>G, XM_011513062.3:c.772A>G, NM_138931.1:c.772A>G, NP_001697.2:p.Ile258Val, NP_001124317.1:p.Ile258Val, NP_001128210.1:p.Ile258Val, XP_005247751.1…
HGVS: NC_000003.12:g.187729653G>A, NC_000003.11:g.187447441G>A, NG_007149.1:g.20883C>T, NM_001706.5:c.752C>T, NM_001706.4:c.752C>T, NM_001130845.2:c.752C>T, NM_001130845.1:c.752C>T, NM_001134738.1:c.752C>T, XM_005247694.4:c.752C>T, XM_005247694.1:c.752C>T, XM_011513062.3:c.752C>T, NM_138931.1:c.752C>T, NP_001697.2:p.Pro251Leu, NP_001124317.1:p.Pro251Leu, NP_001128210.1:p.Pro251Leu, XP_005247751.1…
HGVS: NC_000003.12:g.187729654G>A, NC_000003.11:g.187447442G>A, NG_007149.1:g.20882C>T, NM_001706.5:c.751C>T, NM_001706.4:c.751C>T, NM_001130845.2:c.751C>T, NM_001130845.1:c.751C>T, NM_001134738.1:c.751C>T, XM_005247694.4:c.751C>T, XM_005247694.1:c.751C>T, XM_011513062.3:c.751C>T, NM_138931.1:c.751C>T, NP_001697.2:p.Pro251Ser, NP_001124317.1:p.Pro251Ser, NP_001128210.1:p.Pro251Ser, XP_005247751.1…
HGVS: NC_000003.12:g.187729663C>T, NC_000003.11:g.187447451C>T, NG_007149.1:g.20873G>A, NM_001706.5:c.742G>A, NM_001706.4:c.742G>A, NM_001130845.2:c.742G>A, NM_001130845.1:c.742G>A, NM_001134738.1:c.742G>A, XM_005247694.4:c.742G>A, XM_005247694.1:c.742G>A, XM_011513062.3:c.742G>A, NM_138931.1:c.742G>A, NP_001697.2:p.Glu248Lys, NP_001124317.1:p.Glu248Lys, NP_001128210.1:p.Glu248Lys, XP_005247751.1…
HGVS: NC_000003.12:g.187729728T>C, NC_000003.11:g.187447516T>C, NG_007149.1:g.20808A>G, NM_001706.5:c.677A>G, NM_001706.4:c.677A>G, NM_001130845.2:c.677A>G, NM_001130845.1:c.677A>G, NM_001134738.1:c.677A>G, XM_005247694.4:c.677A>G, XM_005247694.1:c.677A>G, XM_011513062.3:c.677A>G, NM_138931.1:c.677A>G, NP_001697.2:p.Lys226Arg, NP_001124317.1:p.Lys226Arg, NP_001128210.1:p.Lys226Arg, XP_005247751.1…
HGVS: NC_000003.12:g.187729762C>T, NC_000003.11:g.187447550C>T, NG_007149.1:g.20774G>A, NM_001706.5:c.643G>A, NM_001706.4:c.643G>A, NM_001130845.2:c.643G>A, NM_001130845.1:c.643G>A, NM_001134738.1:c.643G>A, XM_005247694.4:c.643G>A, XM_005247694.1:c.643G>A, XM_011513062.3:c.643G>A, NM_138931.1:c.643G>A, NP_001697.2:p.Asp215Asn, NP_001124317.1:p.Asp215Asn, NP_001128210.1:p.Asp215Asn, XP_005247751.1…
HGVS: NC_000003.12:g.187729779G>T, NC_000003.11:g.187447567G>T, NG_007149.1:g.20757C>A, NM_001706.5:c.626C>A, NM_001706.4:c.626C>A, NM_001130845.2:c.626C>A, NM_001130845.1:c.626C>A, NM_001134738.1:c.626C>A, XM_005247694.4:c.626C>A, XM_005247694.1:c.626C>A, XM_011513062.3:c.626C>A, NM_138931.1:c.626C>A, NP_001697.2:p.Ser209Tyr, NP_001124317.1:p.Ser209Tyr, NP_001128210.1:p.Ser209Tyr, XP_005247751.1…
HGVS: NC_000003.12:g.187729795T>C, NC_000003.11:g.187447583T>C, NG_007149.1:g.20741A>G, NM_001706.5:c.610A>G, NM_001706.4:c.610A>G, NM_001130845.2:c.610A>G, NM_001130845.1:c.610A>G, NM_001134738.1:c.610A>G, XM_005247694.4:c.610A>G, XM_005247694.1:c.610A>G, XM_011513062.3:c.610A>G, NM_138931.1:c.610A>G, NP_001697.2:p.Ser204Gly, NP_001124317.1:p.Ser204Gly, NP_001128210.1:p.Ser204Gly, XP_005247751.1…
HGVS: NC_000003.12:g.187729798C>T, NC_000003.11:g.187447586C>T, NG_007149.1:g.20738G>A, NM_001706.5:c.607G>A, NM_001706.4:c.607G>A, NM_001130845.2:c.607G>A, NM_001130845.1:c.607G>A, NM_001134738.1:c.607G>A, XM_005247694.4:c.607G>A, XM_005247694.1:c.607G>A, XM_011513062.3:c.607G>A, NM_138931.1:c.607G>A, NP_001697.2:p.Val203Ile, NP_001124317.1:p.Val203Ile, NP_001128210.1:p.Val203Ile, XP_005247751.1…
HGVS: NC_000003.12:g.187729801G>A, NC_000003.11:g.187447589G>A, NG_007149.1:g.20735C>T, NM_001706.5:c.604C>T, NM_001706.4:c.604C>T, NM_001130845.2:c.604C>T, NM_001130845.1:c.604C>T, NM_001134738.1:c.604C>T, XM_005247694.4:c.604C>T, XM_005247694.1:c.604C>T, XM_011513062.3:c.604C>T, NM_138931.1:c.604C>T, NP_001697.2:p.Pro202Ser, NP_001124317.1:p.Pro202Ser, NP_001128210.1:p.Pro202Ser, XP_005247751.1…
HGVS: NC_000003.12:g.187729818G>C, NC_000003.11:g.187447606G>C, NG_007149.1:g.20718C>G, NM_001706.5:c.587C>G, NM_001706.4:c.587C>G, NM_001130845.2:c.587C>G, NM_001130845.1:c.587C>G, NM_001134738.1:c.587C>G, XM_005247694.4:c.587C>G, XM_005247694.1:c.587C>G, XM_011513062.3:c.587C>G, NM_138931.1:c.587C>G, NP_001697.2:p.Ser196Cys, NP_001124317.1:p.Ser196Cys, NP_001128210.1:p.Ser196Cys, XP_005247751.1…
HGVS: NC_000003.12:g.187729824G>C, NC_000003.11:g.187447612G>C, NG_007149.1:g.20712C>G, NM_001706.5:c.581C>G, NM_001706.4:c.581C>G, NM_001130845.2:c.581C>G, NM_001130845.1:c.581C>G, NM_001134738.1:c.581C>G, XM_005247694.4:c.581C>G, XM_005247694.1:c.581C>G, XM_011513062.3:c.581C>G, NM_138931.1:c.581C>G, NP_001697.2:p.Ser194Cys, NP_001124317.1:p.Ser194Cys, NP_001128210.1:p.Ser194Cys, XP_005247751.1…
HGVS: NC_000003.12:g.187729830G>A, NC_000003.11:g.187447618G>A, NG_007149.1:g.20706C>T, NM_001706.5:c.575C>T, NM_001706.4:c.575C>T, NM_001130845.2:c.575C>T, NM_001130845.1:c.575C>T, NM_001134738.1:c.575C>T, XM_005247694.4:c.575C>T, XM_005247694.1:c.575C>T, XM_011513062.3:c.575C>T, NM_138931.1:c.575C>T, NP_001697.2:p.Pro192Leu, NP_001124317.1:p.Pro192Leu, NP_001128210.1:p.Pro192Leu, XP_005247751.1…
HGVS: NC_000003.12:g.187729839G>A, NC_000003.11:g.187447627G>A, NG_007149.1:g.20697C>T, NM_001706.5:c.566C>T, NM_001706.4:c.566C>T, NM_001130845.2:c.566C>T, NM_001130845.1:c.566C>T, NM_001134738.1:c.566C>T, XM_005247694.4:c.566C>T, XM_005247694.1:c.566C>T, XM_011513062.3:c.566C>T, NM_138931.1:c.566C>T, NP_001697.2:p.Ser189Phe, NP_001124317.1:p.Ser189Phe, NP_001128210.1:p.Ser189Phe, XP_005247751.1…
HGVS: NC_000003.12:g.187729845C>T, NC_000003.11:g.187447633C>T, NG_007149.1:g.20691G>A, NM_001706.5:c.560G>A, NM_001706.4:c.560G>A, NM_001130845.2:c.560G>A, NM_001130845.1:c.560G>A, NM_001134738.1:c.560G>A, XM_005247694.4:c.560G>A, XM_005247694.1:c.560G>A, XM_011513062.3:c.560G>A, NM_138931.1:c.560G>A, NP_001697.2:p.Gly187Asp, NP_001124317.1:p.Gly187Asp, NP_001128210.1:p.Gly187Asp, XP_005247751.1…
HGVS: NC_000003.12:g.187729860G>A, NC_000003.11:g.187447648G>A, NG_007149.1:g.20676C>T, NM_001706.5:c.545C>T, NM_001706.4:c.545C>T, NM_001130845.2:c.545C>T, NM_001130845.1:c.545C>T, NM_001134738.1:c.545C>T, XM_005247694.4:c.545C>T, XM_005247694.1:c.545C>T, XM_011513062.3:c.545C>T, NM_138931.1:c.545C>T, NP_001697.2:p.Pro182Leu, NP_001124317.1:p.Pro182Leu, NP_001128210.1:p.Pro182Leu, XP_005247751.1…
HGVS: NC_000003.12:g.187729863G>A, NC_000003.11:g.187447651G>A, NG_007149.1:g.20673C>T, NM_001706.5:c.542C>T, NM_001706.4:c.542C>T, NM_001130845.2:c.542C>T, NM_001130845.1:c.542C>T, NM_001134738.1:c.542C>T, XM_005247694.4:c.542C>T, XM_005247694.1:c.542C>T, XM_011513062.3:c.542C>T, NM_138931.1:c.542C>T, NP_001697.2:p.Ala181Val, NP_001124317.1:p.Ala181Val, NP_001128210.1:p.Ala181Val, XP_005247751.1…
HGVS: NC_000003.12:g.187729873T>C, NC_000003.11:g.187447661T>C, NG_007149.1:g.20663A>G, NM_001706.5:c.532A>G, NM_001706.4:c.532A>G, NM_001130845.2:c.532A>G, NM_001130845.1:c.532A>G, NM_001134738.1:c.532A>G, XM_005247694.4:c.532A>G, XM_005247694.1:c.532A>G, XM_011513062.3:c.532A>G, NM_138931.1:c.532A>G, NP_001697.2:p.Arg178Gly, NP_001124317.1:p.Arg178Gly, NP_001128210.1:p.Arg178Gly, XP_005247751.1…
HGVS: NC_000003.12:g.187729875C>T, NC_000003.11:g.187447663C>T, NG_007149.1:g.20661G>A, NM_001706.5:c.530G>A, NM_001706.4:c.530G>A, NM_001130845.2:c.530G>A, NM_001130845.1:c.530G>A, NM_001134738.1:c.530G>A, XM_005247694.4:c.530G>A, XM_005247694.1:c.530G>A, XM_011513062.3:c.530G>A, NM_138931.1:c.530G>A, NP_001697.2:p.Ser177Asn, NP_001124317.1:p.Ser177Asn, NP_001128210.1:p.Ser177Asn, XP_005247751.1…
HGVS: NC_000003.12:g.187729896C>G, NC_000003.11:g.187447684C>G, NG_007149.1:g.20640G>C, NM_001706.5:c.509G>C, NM_001706.4:c.509G>C, NM_001130845.2:c.509G>C, NM_001130845.1:c.509G>C, NM_001134738.1:c.509G>C, XM_005247694.4:c.509G>C, XM_005247694.1:c.509G>C, XM_011513062.3:c.509G>C, NM_138931.1:c.509G>C, NP_001697.2:p.Arg170Thr, NP_001124317.1:p.Arg170Thr, NP_001128210.1:p.Arg170Thr, XP_005247751.1…
HGVS: NC_000003.12:g.187729942T>C, NC_000003.11:g.187447730T>C, NG_007149.1:g.20594A>G, NM_001706.5:c.463A>G, NM_001706.4:c.463A>G, NM_001130845.2:c.463A>G, NM_001130845.1:c.463A>G, NM_001134738.1:c.463A>G, XM_005247694.4:c.463A>G, XM_005247694.1:c.463A>G, XM_011513062.3:c.463A>G, NM_138931.1:c.463A>G, NP_001697.2:p.Met155Val, NP_001124317.1:p.Met155Val, NP_001128210.1:p.Met155Val, XP_005247751.1…
HGVS: NC_000003.12:g.187729994C>A, NC_000003.12:g.187729994C>G, NC_000003.11:g.187447782C>A, NC_000003.11:g.187447782C>G, NG_007149.1:g.20542G>T, NG_007149.1:g.20542G>C, NM_001706.5:c.411G>T, NM_001706.5:c.411G>C, NM_001706.4:c.411G>T, NM_001706.4:c.411G>C, NM_001130845.2:c.411G>T, NM_001130845.2:c.411G>C, NM_001130845.1:c.411G>T, NM_001130845.1:c.411G>C, NM_001134738.1:c.411G>T, NM_001134738.1:c…
HGVS: NC_000003.12:g.187729995T>C, NC_000003.11:g.187447783T>C, NG_007149.1:g.20541A>G, NM_001706.5:c.410A>G, NM_001706.4:c.410A>G, NM_001130845.2:c.410A>G, NM_001130845.1:c.410A>G, NM_001134738.1:c.410A>G, XM_005247694.4:c.410A>G, XM_005247694.1:c.410A>G, XM_011513062.3:c.410A>G, NM_138931.1:c.410A>G, NP_001697.2:p.Lys137Arg, NP_001124317.1:p.Lys137Arg, NP_001128210.1:p.Lys137Arg, XP_005247751.1…
HGVS: NC_000003.12:g.187730011T>C, NC_000003.11:g.187447799T>C, NG_007149.1:g.20525A>G, NM_001706.5:c.394A>G, NM_001706.4:c.394A>G, NM_001130845.2:c.394A>G, NM_001130845.1:c.394A>G, NM_001134738.1:c.394A>G, XM_005247694.4:c.394A>G, XM_005247694.1:c.394A>G, XM_011513062.3:c.394A>G, NM_138931.1:c.394A>G, NP_001697.2:p.Met132Val, NP_001124317.1:p.Met132Val, NP_001128210.1:p.Met132Val, XP_005247751.1…
HGVS: NC_000003.12:g.187730016G>C, NC_000003.11:g.187447804G>C, NG_007149.1:g.20520C>G, NM_001706.5:c.389C>G, NM_001706.4:c.389C>G, NM_001130845.2:c.389C>G, NM_001130845.1:c.389C>G, NM_001134738.1:c.389C>G, XM_005247694.4:c.389C>G, XM_005247694.1:c.389C>G, XM_011513062.3:c.389C>G, NM_138931.1:c.389C>G, NP_001697.2:p.Ala130Gly, NP_001124317.1:p.Ala130Gly, NP_001128210.1:p.Ala130Gly, XP_005247751.1…
HGVS: NC_000003.12:g.187731714C>G, NC_000003.11:g.187449502C>G, NG_007149.1:g.18822G>C, NM_001706.5:c.378G>C, NM_001706.4:c.378G>C, NM_001130845.2:c.378G>C, NM_001130845.1:c.378G>C, NM_001134738.1:c.378G>C, XM_005247694.4:c.378G>C, XM_005247694.1:c.378G>C, XM_011513062.3:c.378G>C, NM_138931.1:c.378G>C, NP_001697.2:p.Lys126Asn, NP_001124317.1:p.Lys126Asn, NP_001128210.1:p.Lys126Asn, XP_005247751.1…
HGVS: NC_000003.12:g.187731719T>A, NC_000003.11:g.187449507T>A, NG_007149.1:g.18817A>T, NM_001706.5:c.373A>T, NM_001706.4:c.373A>T, NM_001130845.2:c.373A>T, NM_001130845.1:c.373A>T, NM_001134738.1:c.373A>T, XM_005247694.4:c.373A>T, XM_005247694.1:c.373A>T, XM_011513062.3:c.373A>T, NM_138931.1:c.373A>T, NP_001697.2:p.Ile125Phe, NP_001124317.1:p.Ile125Phe, NP_001128210.1:p.Ile125Phe, XP_005247751.1…
HGVS: NC_000003.12:g.187731734T>A, NC_000003.11:g.187449522T>A, NG_007149.1:g.18802A>T, NM_001706.5:c.358A>T, NM_001706.4:c.358A>T, NM_001130845.2:c.358A>T, NM_001130845.1:c.358A>T, NM_001134738.1:c.358A>T, XM_005247694.4:c.358A>T, XM_005247694.1:c.358A>T, XM_011513062.3:c.358A>T, NM_138931.1:c.358A>T, NP_001697.2:p.Thr120Ser, NP_001124317.1:p.Thr120Ser, NP_001128210.1:p.Thr120Ser, XP_005247751.1…
HGVS: NC_000003.12:g.187731749C>G, NC_000003.11:g.187449537C>G, NG_007149.1:g.18787G>C, NM_001706.5:c.343G>C, NM_001706.4:c.343G>C, NM_001130845.2:c.343G>C, NM_001130845.1:c.343G>C, NM_001134738.1:c.343G>C, XM_005247694.4:c.343G>C, XM_005247694.1:c.343G>C, XM_011513062.3:c.343G>C, NM_138931.1:c.343G>C, NP_001697.2:p.Glu115Gln, NP_001124317.1:p.Glu115Gln, NP_001128210.1:p.Glu115Gln, XP_005247751.1…
HGVS: NC_000003.12:g.187731753C>G, NC_000003.11:g.187449541C>G, NG_007149.1:g.18783G>C, NM_001706.5:c.339G>C, NM_001706.4:c.339G>C, NM_001130845.2:c.339G>C, NM_001130845.1:c.339G>C, NM_001134738.1:c.339G>C, XM_005247694.4:c.339G>C, XM_005247694.1:c.339G>C, XM_011513062.3:c.339G>C, NM_138931.1:c.339G>C, NP_001697.2:p.Gln113His, NP_001124317.1:p.Gln113His, NP_001128210.1:p.Gln113His, XP_005247751.1…
HGVS: NC_000003.12:g.187731762C>T, NC_000003.11:g.187449550C>T, NG_007149.1:g.18774G>A, NM_001706.5:c.330G>A, NM_001706.4:c.330G>A, NM_001130845.2:c.330G>A, NM_001130845.1:c.330G>A, NM_001134738.1:c.330G>A, XM_005247694.4:c.330G>A, XM_005247694.1:c.330G>A, XM_011513062.3:c.330G>A, NM_138931.1:c.330G>A, NP_001697.2:p.Met110Ile, NP_001124317.1:p.Met110Ile, NP_001128210.1:p.Met110Ile, XP_005247751.1…
HGVS: NC_000003.12:g.187731764T>C, NC_000003.11:g.187449552T>C, NG_007149.1:g.18772A>G, NM_001706.5:c.328A>G, NM_001706.4:c.328A>G, NM_001130845.2:c.328A>G, NM_001130845.1:c.328A>G, NM_001134738.1:c.328A>G, XM_005247694.4:c.328A>G, XM_005247694.1:c.328A>G, XM_011513062.3:c.328A>G, NM_138931.1:c.328A>G, NP_001697.2:p.Met110Val, NP_001124317.1:p.Met110Val, NP_001128210.1:p.Met110Val, XP_005247751.1…
HGVS: NC_000003.12:g.187731769G>A, NC_000003.11:g.187449557G>A, NG_007149.1:g.18767C>T, NM_001706.5:c.323C>T, NM_001706.4:c.323C>T, NM_001130845.2:c.323C>T, NM_001130845.1:c.323C>T, NM_001134738.1:c.323C>T, XM_005247694.4:c.323C>T, XM_005247694.1:c.323C>T, XM_011513062.3:c.323C>T, NM_138931.1:c.323C>T, NP_001697.2:p.Thr108Met, NP_001124317.1:p.Thr108Met, NP_001128210.1:p.Thr108Met, XP_005247751.1…
HGVS: NC_000003.12:g.187731785T>C, NC_000003.11:g.187449573T>C, NG_007149.1:g.18751A>G, NM_001706.5:c.307A>G, NM_001706.4:c.307A>G, NM_001130845.2:c.307A>G, NM_001130845.1:c.307A>G, NM_001134738.1:c.307A>G, XM_005247694.4:c.307A>G, XM_005247694.1:c.307A>G, XM_011513062.3:c.307A>G, NM_138931.1:c.307A>G, NP_001697.2:p.Met103Val, NP_001124317.1:p.Met103Val, NP_001128210.1:p.Met103Val, XP_005247751.1…
HGVS: NC_000003.12:g.187731847C>T, NC_000003.11:g.187449635C>T, NG_007149.1:g.18689G>A, NM_001706.5:c.245G>A, NM_001706.4:c.245G>A, NM_001130845.2:c.245G>A, NM_001130845.1:c.245G>A, NM_001134738.1:c.245G>A, XM_005247694.4:c.245G>A, XM_005247694.1:c.245G>A, XM_011513062.3:c.245G>A, NM_138931.1:c.245G>A, NP_001697.2:p.Gly82Glu, NP_001124317.1:p.Gly82Glu, NP_001128210.1:p.Gly82Glu, XP_005247751.1:p.…
HGVS: NC_000003.12:g.187731872G>T, NC_000003.11:g.187449660G>T, NG_007149.1:g.18664C>A, NM_001706.5:c.220C>A, NM_001706.4:c.220C>A, NM_001130845.2:c.220C>A, NM_001130845.1:c.220C>A, NM_001134738.1:c.220C>A, XM_005247694.4:c.220C>A, XM_005247694.1:c.220C>A, XM_011513062.3:c.220C>A, NM_138931.1:c.220C>A, NP_001697.2:p.Leu74Ile, NP_001124317.1:p.Leu74Ile, NP_001128210.1:p.Leu74Ile, XP_005247751.1:p.…
HGVS: NC_000003.12:g.187731903G>C, NC_000003.11:g.187449691G>C, NG_007149.1:g.18633C>G, NM_001706.5:c.189C>G, NM_001706.4:c.189C>G, NM_001130845.2:c.189C>G, NM_001130845.1:c.189C>G, NM_001134738.1:c.189C>G, XM_005247694.4:c.189C>G, XM_005247694.1:c.189C>G, XM_011513062.3:c.189C>G, NM_138931.1:c.189C>G, NP_001697.2:p.Asp63Glu, NP_001124317.1:p.Asp63Glu, NP_001128210.1:p.Asp63Glu, XP_005247751.1:p.…
HGVS: NC_000003.12:g.187731907G>A, NC_000003.11:g.187449695G>A, NG_007149.1:g.18629C>T, NM_001706.5:c.185C>T, NM_001706.4:c.185C>T, NM_001130845.2:c.185C>T, NM_001130845.1:c.185C>T, NM_001134738.1:c.185C>T, XM_005247694.4:c.185C>T, XM_005247694.1:c.185C>T, XM_011513062.3:c.185C>T, NM_138931.1:c.185C>T, NP_001697.2:p.Thr62Ile, NP_001124317.1:p.Thr62Ile, NP_001128210.1:p.Thr62Ile, XP_005247751.1:p.…
HGVS: NC_000003.12:g.187733552T>C, NC_000003.11:g.187451340T>C, NG_007149.1:g.16984A>G, NM_001706.5:c.142A>G, NM_001706.4:c.142A>G, NM_001130845.2:c.142A>G, NM_001130845.1:c.142A>G, NM_001134738.1:c.142A>G, XM_005247694.4:c.142A>G, XM_005247694.1:c.142A>G, XM_011513062.3:c.142A>G, NM_138931.1:c.142A>G, NP_001697.2:p.Thr48Ala, NP_001124317.1:p.Thr48Ala, NP_001128210.1:p.Thr48Ala, XP_005247751.1:p.…
HGVS: NC_000003.12:g.187733584A>G, NC_000003.11:g.187451372A>G, NG_007149.1:g.16952T>C, NM_001706.5:c.110T>C, NM_001706.4:c.110T>C, NM_001130845.2:c.110T>C, NM_001130845.1:c.110T>C, NM_001134738.1:c.110T>C, XM_005247694.4:c.110T>C, XM_005247694.1:c.110T>C, XM_011513062.3:c.110T>C, NM_138931.1:c.110T>C, NP_001697.2:p.Val37Ala, NP_001124317.1:p.Val37Ala, NP_001128210.1:p.Val37Ala, XP_005247751.1:p.…
HGVS: NC_000003.12:g.187733609C>T, NC_000003.11:g.187451397C>T, NG_007149.1:g.16927G>A, NM_001706.5:c.85G>A, NM_001706.4:c.85G>A, NM_001130845.2:c.85G>A, NM_001130845.1:c.85G>A, NM_001134738.1:c.85G>A, XM_005247694.4:c.85G>A, XM_005247694.1:c.85G>A, XM_011513062.3:c.85G>A, NM_138931.1:c.85G>A, NP_001697.2:p.Asp29Asn, NP_001124317.1:p.Asp29Asn, NP_001128210.1:p.Asp29Asn, XP_005247751.1:p.Asp29Asn,…
HGVS: NC_000003.12:g.187733671C>G, NC_000003.11:g.187451459C>G, NG_007149.1:g.16865G>C, NM_001706.5:c.23G>C, NM_001706.4:c.23G>C, NM_001130845.2:c.23G>C, NM_001130845.1:c.23G>C, NM_001134738.1:c.23G>C, XM_005247694.4:c.23G>C, XM_005247694.1:c.23G>C, XM_011513062.3:c.23G>C, NM_138931.1:c.23G>C, NP_001697.2:p.Cys8Ser, NP_001124317.1:p.Cys8Ser, NP_001128210.1:p.Cys8Ser, XP_005247751.1:p.Cys8Ser, XP_…
HGVS: NC_000003.12:g.187729244G>A, NC_000003.12:g.187729244G>C, NC_000003.11:g.187447032G>A, NC_000003.11:g.187447032G>C, NG_007149.1:g.21292C>T, NG_007149.1:g.21292C>G, NM_001706.5:c.1161C>T, NM_001706.5:c.1161C>G, NM_001706.4:c.1161C>T, NM_001706.4:c.1161C>G, NM_001130845.2:c.1161C>T, NM_001130845.2:c.1161C>G, NM_001130845.1:c.1161C>T, NM_001130845.1:c.1161C>G, NM_001134738.1:c.1161C>T, NM_0011…
HGVS: NC_000003.12:g.187729244G>A, NC_000003.12:g.187729244G>C, NC_000003.11:g.187447032G>A, NC_000003.11:g.187447032G>C, NG_007149.1:g.21292C>T, NG_007149.1:g.21292C>G, NM_001706.5:c.1161C>T, NM_001706.5:c.1161C>G, NM_001706.4:c.1161C>T, NM_001706.4:c.1161C>G, NM_001130845.2:c.1161C>T, NM_001130845.2:c.1161C>G, NM_001130845.1:c.1161C>T, NM_001130845.1:c.1161C>G, NM_001134738.1:c.1161C>T, NM_0011…
HGVS: NC_000003.12:g.187729244G>A, NC_000003.12:g.187729244G>C, NC_000003.11:g.187447032G>A, NC_000003.11:g.187447032G>C, NG_007149.1:g.21292C>T, NG_007149.1:g.21292C>G, NM_001706.5:c.1161C>T, NM_001706.5:c.1161C>G, NM_001706.4:c.1161C>T, NM_001706.4:c.1161C>G, NM_001130845.2:c.1161C>T, NM_001130845.2:c.1161C>G, NM_001130845.1:c.1161C>T, NM_001130845.1:c.1161C>G, NM_001134738.1:c.1161C>T, NM_0011…
HGVS: NC_000003.12:g.187729244G>A, NC_000003.12:g.187729244G>C, NC_000003.11:g.187447032G>A, NC_000003.11:g.187447032G>C, NG_007149.1:g.21292C>T, NG_007149.1:g.21292C>G, NM_001706.5:c.1161C>T, NM_001706.5:c.1161C>G, NM_001706.4:c.1161C>T, NM_001706.4:c.1161C>G, NM_001130845.2:c.1161C>T, NM_001130845.2:c.1161C>G, NM_001130845.1:c.1161C>T, NM_001130845.1:c.1161C>G, NM_001134738.1:c.1161C>T, NM_0011…
HGVS: NC_000003.12:g.187729227T>C, NC_000003.11:g.187447015T>C, NG_007149.1:g.21309A>G, NM_001706.5:c.1178A>G, NM_001706.4:c.1178A>G, NM_001130845.2:c.1178A>G, NM_001130845.1:c.1178A>G, NM_001134738.1:c.1178A>G, XM_005247694.4:c.1178A>G, XM_005247694.1:c.1178A>G, XM_011513062.3:c.1178A>G, NM_138931.1:c.1178A>G, NP_001697.2:p.Glu393Gly, NP_001124317.1:p.Glu393Gly, NP_001128210.1:p.Glu393Gly, XP_00…
HGVS: NC_000003.12:g.187722553G>A, NC_000003.11:g.187440341G>A, NG_007149.1:g.27983C>T, NM_001706.5:c.2026C>T, NM_001706.4:c.2026C>T, NM_001130845.2:c.2026C>T, NM_001130845.1:c.2026C>T, NM_001134738.1:c.1858C>T, XM_005247694.4:c.2026C>T, XM_005247694.1:c.2026C>T, XM_011513062.3:c.1858C>T, NM_138931.1:c.2026C>T, NP_001697.2:p.His676Tyr, NP_001124317.1:p.His676Tyr, NP_001128210.1:p.His620Tyr, XP_00…
HGVS: NC_000003.12:g.187722553G>A, NC_000003.11:g.187440341G>A, NG_007149.1:g.27983C>T, NM_001706.5:c.2026C>T, NM_001706.4:c.2026C>T, NM_001130845.2:c.2026C>T, NM_001130845.1:c.2026C>T, NM_001134738.1:c.1858C>T, XM_005247694.4:c.2026C>T, XM_005247694.1:c.2026C>T, XM_011513062.3:c.1858C>T, NM_138931.1:c.2026C>T, NP_001697.2:p.His676Tyr, NP_001124317.1:p.His676Tyr, NP_001128210.1:p.His620Tyr, XP_00…
